# Supplementary material for: Bookend: precise transcript reconstruction with end-guided assembly
Source: Genome Biol. 2022 Jun 29;23:143. doi: 10.1186/s13059-022-02700-3 (PMC9245221; doi:10.1186/s13059-022-02700-3)
Supplement: Supplementary file 2 — Additional file 2: Dataset 1. Bookend Floral Bud, hybrid assembly of Arabidopsis stage 12 inflorescence. Dataset 2. Classification of Bookend Floral Bud transcripts against TAIR10 and Araport11. Dataset 3. Tissue-specific quantification of TSSs from TAIR10, Araport11 and Bookend Floral Bud annotations. Dataset 4. Bookend mESC, hybrid assembly of mouse embryonic stem cells. Dataset 5. Classification of Bookend mESC transcripts against RefSeq and Gencode. [file 13059_2022_2700_MOESM2_ESM.xlsx]

## Sheet: README
Supplemental Datasets for Schon et al. 2021
Dataset 1: Bookend Floral Bud annotation; hybrid assembly of Smart-seq2 + nanoPARE + PacBio sequencing on Arabidopsis floral bud RNA (BED12 format)
Dataset 2: Classification of Bookend Floral Bud transcripts against reference annotations TAIR10 and Araport11
Dataset 3: Bookend mESC; hybrid assembly of SLIC-CAGE + 3P-seq + single-cell SMARTer sequencing on mouse embryonic stem cell RNA (BED12 format)
Dataset 4: Classification of Bookend mESC transcripts against reference annotations RefSeq(GRCm39) and Gencode v27
Dataset 5: Bookend Heart; meta-assembly of Smart-seq2 data from 4,774 single mouse heart and aorta cells from the Tabula Muris Consortium (BED12 format)
Dataset 6: Classification of Bookend Heart transcripts against reference annotations RefSeq(GRCm39) and Gencode v27

## Sheet: 1- Bookend Floral Bud
DATASET 1: Bookend Floral Bud assembly (BED12 format). Transcripts are given an itemRgb value based on their classification against TAIR10. Full match = dark blue; exon match = light blue; isoform = violet; fusion = brown; fragment = orange; antisense = pink; intronic = green; intergenic = yellow
chrom	start	end	name	score	strand	thickStart	thickEnd	itemRgb	blockCount	blockSizes	blockStarts
1	6832	8720	bookend.5.1	.	-	6832	8720	175,155,247	9	237,76,67,86,74,46,90,48,127	0,324,551,731,929,1109,1403,1584,1761
1	6832	8720	bookend.5.2	.	-	6832	8720	232,132,34	9	237,76,67,86,74,46,90,48,150	0,324,551,731,929,1109,1403,1584,1738
1	6832	8720	bookend.5.3	.	-	6832	8720	175,155,247	7	237,76,67,86,140,229,127	0,324,551,731,929,1403,1761
1	6832	8720	bookend.5.4	.	-	6832	8720	175,155,247	8	237,76,67,86,226,90,48,127	0,324,551,731,929,1403,1584,1761
1	11606	13314	bookend.14.2	.	-	11606	13314	175,155,247	2	748,891	0,817
1	11606	13613	bookend.14.1	.	-	11606	13613	94,143,237	2	1567,279	0,1728
1	23134	31184	bookend.29.1	.	+	23134	31184	163,106,50	19	1317,114,211,395,220,173,123,161,234,151,183,162,96,1003,191,906,165,407,283	0,1407,1617,1906,2389,2690,2946,3157,3408,3727,3964,4237,4483,4668,5755,6025,7012,7275,7767
1	31206	33114	bookend.29.3	.	-	31206	33114	29,66,134	9	218,82,121,66,108,66,29,124,86	0,314,486,726,881,1075,1224,1340,1822
1	33729	37779	bookend.29.2	.	-	33729	37779	29,66,134	9	598,1074,81,234,62,112,181,26,211	0,671,1837,2000,2894,3080,3293,3643,3839
1	33729	37779	bookend.29.4	.	-	33729	37779	29,66,134	9	598,1071,81,234,62,112,181,26,211	0,671,1837,2000,2894,3080,3293,3643,3839
1	38752	40944	bookend.32.1	.	-	38752	40944	29,66,134	6	302,152,406,117,63,270	0,383,656,1460,1720,1922
1	45292	46830	bookend.38.1	.	-	45292	46830	94,143,237	4	267,309,102,455	0,353,751,1083
1	47484	49279	bookend.41.1	.	-	47484	49279	29,66,134	3	498,778,344	0,590,1451
1	50114	51187	bookend.43.1	.	-	50114	51187	29,66,134	4	223,213,81,62	0,304,768,1011
1	50114	51187	bookend.43.2	.	-	50114	51187	29,66,134	4	223,213,81,124	0,304,768,949
1	52100	54704	bookend.46.1	.	+	52100	54704	94,143,237	5	246,297,246,141,1002	0,333,837,1383,1602
1	52100	54704	bookend.46.2	.	+	52100	54704	94,143,237	5	246,297,246,141,1002	0,333,837,1383,1602
1	52859	54704	bookend.46.3	.	+	52859	54704	29,66,134	3	324,141,1002	0,624,843
1	57242	59127	bookend.56.1	.	-	57242	59127	29,66,134	1	1885	0
1	63222	63784	bookend.64.3	.	-	63222	63784	175,155,247	1	562	0
1	63517	64170	bookend.64.1	.	+	63517	64170	249,113,113	1	653	0
1	64166	67625	bookend.64.2	.	-	64166	67625	29,66,134	14	309,75,57,117,108,126,90,126,54,81,108,72,63,302	0,415,584,734,943,1164,1396,1572,1940,2095,2283,2511,2668,3157
1	69891	70487	bookend.68.2	.	+	69891	70487	249,113,113	1	596	0
1	69891	71044	bookend.68.1	.	+	69891	71044	249,113,113	1	1153	0
1	72338	74046	bookend.71.1	.	+	72338	74046	29,66,134	5	331,77,109,253,225	0,748,948,1149,1483
1	73992	74731	bookend.71.2	.	-	73992	74731	29,66,134	3	258,118,71	0,345,668
1	73992	74731	bookend.71.3	.	-	73992	74731	29,66,134	3	258,112,71	0,345,668
1	75584	76740	bookend.72.1	.	+	75584	76740	29,66,134	1	1156	0
1	88897	89743	bookend.87.1	.	+	88897	89743	29,66,134	3	184,91,339	0,275,507
1	88897	90616	bookend.87.2	.	+	88897	90616	94,143,237	3	184,91,1212	0,275,507
1	91387	95702	bookend.88.1	.	+	91387	95702	29,66,134	8	246,328,232,365,127,1011,719,543	0,355,882,1181,1657,1883,2969,3772
1	91650	95702	bookend.88.2	.	+	91650	95702	175,155,247	7	420,232,365,127,1011,719,543	0,619,918,1394,1620,2706,3509
1	97455	99239	bookend.89.1	.	+	97455	99239	29,66,134	3	350,149,332	0,1001,1452
1	99921	101947	bookend.90.1	.	+	99921	101947	94,143,237	2	110,1291	0,735
1	99921	101947	bookend.90.2	.	+	99921	101947	94,143,237	2	299,1291	0,735
1	100051	101947	bookend.90.3	.	+	100051	101947	94,143,237	1	1896	0
1	104501	105322	bookend.95.2	.	-	104501	105322	29,66,134	1	821	0
1	104663	105378	bookend.95.1	.	+	104663	105378	94,143,237	1	715	0
1	109028	111648	bookend.101.1	.	+	109028	111648	29,66,134	1	2620	0
1	112256	113947	bookend.103.1	.	+	112256	113947	29,66,134	2	939,669	0,1022
1	114285	115567	bookend.104.2	.	+	114285	115567	29,66,134	2	148,949	0,333
1	114285	116370	bookend.104.1	.	+	114285	116370	94,143,237	3	148,721,410	0,333,1675
1	117033	118737	bookend.105.1	.	+	117033	118737	175,155,247	2	845,789	0,915
1	117033	118737	bookend.105.2	.	+	117033	118737	29,66,134	1	1704	0
1	120140	121162	bookend.108.1	.	+	120140	121162	29,66,134	1	1022	0
1	121137	130577	bookend.108.4	.	-	121137	130577	175,155,247	25	269,2009,91,113,132,184,134,105,102,93,327,102,63,514,155,519,42,132,68,285,73,93,62,111,206	0,355,2441,2647,2854,3073,3361,3576,3783,3996,4191,4604,4798,4938,5548,5797,6394,6513,6730,6890,7341,7830,8715,8901,9234
1	129705	130577	bookend.108.3	.	-	129705	130577	175,155,247	3	209,111,206	0,333,666
1	130361	130577	bookend.108.2	.	-	130361	130577	175,155,247	1	216	0
1	136156	138161	bookend.115.1	.	+	136156	138161	29,66,134	4	78,150,824,314	0,510,778,1691
1	138436	139708	bookend.116.1	.	+	138436	139708	175,155,247	5	342,40,126,143,221	0,438,552,766,1051
1	142092	143192	bookend.120.1	.	+	142092	143192	94,143,237	3	189,216,482	0,331,618
1	143563	145702	bookend.122.2	.	+	143563	145702	94,143,237	9	261,44,46,35,37,113,78,76,358	0,370,500,629,751,883,1363,1568,1781
1	143563	145702	bookend.122.3	.	+	143563	145702	175,155,247	10	113,64,44,46,35,37,113,78,76,358	0,197,370,500,629,751,883,1363,1568,1781
1	143563	145702	bookend.122.4	.	+	143563	145702	29,66,134	10	113,61,44,46,35,37,113,78,76,358	0,200,370,500,629,751,883,1363,1568,1781
1	143722	145702	bookend.122.1	.	+	143722	145702	29,66,134	9	102,44,46,35,37,113,78,76,358	0,211,341,470,592,724,1204,1409,1622
1	156811	158611	bookend.138.1	.	-	156811	158611	29,66,134	3	945,284,358	0,1017,1442
1	159680	162835	bookend.141.1	.	-	159680	162835	94,143,237	5	312,224,61,1713,349	0,398,737,887,2806
1	163412	166290	bookend.141.2	.	+	163412	166290	175,155,247	6	104,170,462,610,208,308	0,521,812,1358,2036,2570
1	163914	166290	bookend.141.3	.	+	163914	166290	175,155,247	4	189,462,610,842	0,310,856,1534
1	163914	166290	bookend.141.4	.	+	163914	166290	175,155,247	5	221,462,610,208,522	0,310,856,1534,1854
1	168714	171207	bookend.147.1	.	+	168714	171207	29,66,134	10	87,221,163,111,188,92,48,96,139,357	0,322,632,885,1091,1356,1551,1697,1907,2136
1	172160	172886	bookend.150.1	.	-	172160	172886	29,66,134	2	384,266	0,460
1	180127	182171	bookend.163.1	.	-	180127	182171	94,143,237	3	725,76,111	0,1219,1933
1	180127	182171	bookend.163.4	.	-	180127	182171	175,155,247	3	725,76,145	0,1219,1899
1	180127	182356	bookend.163.2	.	-	180127	182356	29,66,134	3	725,76,296	0,1219,1933
1	180127	182356	bookend.163.3	.	-	180127	182356	29,66,134	4	725,76,75,104	0,1219,1933,2125
1	186718	186889	bookend.166.2	.	-	186718	186889	249,113,113	1	171	0
1	187210	190177	bookend.166.1	.	+	187210	190177	94,143,237	7	612,166,131,792,48,114,413	0,800,1073,1318,2206,2351,2554
1	190539	192441	bookend.167.1	.	+	190539	192441	94,143,237	8	289,58,121,135,114,110,60,335	0,401,598,801,1039,1240,1427,1567
1	199716	201754	bookend.177.1	.	+	199716	201754	29,66,134	3	47,70,1244	0,173,794
1	204944	207508	bookend.181.1	.	+	204944	207508	94,143,237	3	1005,552,184	0,1747,2380
1	209291	213097	bookend.184.1	.	+	209291	213097	94,143,237	8	317,103,195,235,328,244,719,427	0,472,658,1093,1760,2182,2563,3379
1	214144	217580	bookend.188.1	.	+	214144	217580	94,143,237	8	262,103,201,238,328,250,677,416	0,335,552,1172,1488,1899,2269,3020
1	219132	221162	bookend.192.1	.	+	219132	221162	94,143,237	2	489,1411	0,619
1	221795	224315	bookend.193.1	.	-	221795	224315	94,143,237	4	564,475,316,371	0,826,1755,2149
1	225814	227487	bookend.199.1	.	-	225814	227487	94,143,237	4	267,141,296,639	0,356,581,1034
1	229135	230841	bookend.201.1	.	+	229135	230841	94,143,237	5	208,296,106,111,283	0,293,693,1213,1423
1	230973	232503	bookend.201.2	.	-	230973	232503	29,66,134	3	682,145,106	0,810,1424
1	233012	237822	bookend.202.1	.	-	233012	237822	175,155,247	14	285,84,71,143,93,54,163,35,183,152,120,71,159,319	0,374,535,1237,1516,1922,2185,2705,2832,3132,3416,3660,3852,4491
1	233012	237822	bookend.202.2	.	-	233012	237822	94,143,237	14	285,84,71,143,93,54,163,35,183,152,120,112,159,319	0,374,535,1237,1516,1922,2185,2705,2832,3132,3416,3660,3852,4491
1	239895	240720	bookend.205.1	.	-	239895	240720	175,155,247	2	347,369	0,456
1	249056	252521	bookend.218.1	.	+	249056	252521	29,66,134	14	250,151,157,135,53,195,63,42,57,42,56,148,85,401	0,486,717,960,1479,1612,1947,2086,2203,2342,2482,2623,2865,3064
1	249056	252521	bookend.218.2	.	+	249056	252521	175,155,247	14	250,151,157,138,53,195,63,42,57,42,56,148,85,401	0,486,717,957,1479,1612,1947,2086,2203,2342,2482,2623,2865,3064
1	258794	261625	bookend.231.2	.	+	258794	261625	249,113,113	1	2831	0
1	259374	261636	bookend.231.1	.	-	259374	261636	94,143,237	7	240,345,300,75,155,117,508	0,315,743,1133,1295,1546,1754
1	262895	266217	bookend.234.5	.	+	262895	266217	232,132,34	17	70,93,68,76,47,126,78,88,113,63,56,105,57,102,49,69,266	0,151,336,473,630,749,961,1177,1384,1624,1761,1901,2125,2440,2682,2881,3056
1	266428	267789	bookend.234.1	.	+	266428	267789	175,155,247	3	296,288,113	0,861,1248
1	266428	267789	bookend.234.2	.	+	266428	267789	175,155,247	2	296,500	0,861
1	266428	267789	bookend.234.3	.	+	266428	267789	232,132,34	3	296,296,113	0,853,1248
1	266428	267789	bookend.234.4	.	+	266428	267789	175,155,247	1	1361	0
1	268329	269819	bookend.236.2	.	+	268329	269819	29,66,134	3	301,278,737	0,387,753
1	269833	270775	bookend.236.4	.	-	269833	270775	29,66,134	2	257,154	0,788
1	270966	272007	bookend.236.1	.	+	270966	272007	29,66,134	3	323,55,467	0,412,574
1	271912	274702	bookend.236.3	.	-	271912	274702	94,143,237	10	450,111,333,86,106,134,136,221,123,319	0,532,738,1151,1321,1516,1740,1950,2254,2471
1	275499	276308	bookend.237.6	.	+	275499	276308	94,143,237	3	31,266,336	0,132,473
1	278603	282406	bookend.237.3	.	+	278603	282406	175,155,247	14	206,202,75,99,41,114,115,191,120,81,233,40,99,648	0,283,562,723,932,1193,1370,1576,1845,2053,2285,2705,2834,3155
1	278603	282406	bookend.237.4	.	+	278603	282406	175,155,247	13	206,202,75,99,41,114,115,191,120,193,159,99,648	0,283,562,723,932,1193,1370,1576,1845,2053,2359,2834,3155
1	278603	282406	bookend.237.5	.	+	278603	282406	175,155,247	13	206,202,75,99,41,292,191,120,81,233,40,99,648	0,283,562,723,932,1193,1576,1845,2053,2285,2705,2834,3155
1	282756	284271	bookend.237.1	.	+	282756	284271	232,132,34	6	10,205,100,23,90,459	0,92,375,557,687,1056
1	282756	284271	bookend.237.2	.	+	282756	284271	29,66,134	5	297,100,23,90,459	0,375,557,687,1056
1	284486	291067	bookend.238.1	.	+	284486	291067	94,143,237	21	149,1630,172,91,137,60,120,69,66,90,105,129,210,150,54,59,67,177,57,75,321	0,235,1965,2230,2510,2734,2908,3155,3302,3600,3914,4106,4395,4750,5052,5231,5541,5683,5952,6091,6260
1	284486	291067	bookend.238.2	.	+	284486	291067	175,155,247	21	149,1630,172,91,225,60,120,69,66,90,105,129,210,150,54,59,67,177,57,75,321	0,235,1965,2230,2422,2734,2908,3155,3302,3600,3914,4106,4395,4750,5052,5231,5541,5683,5952,6091,6260
1	284486	291067	bookend.238.3	.	+	284486	291067	175,155,247	20	1865,172,91,209,60,120,69,66,90,105,129,210,150,54,59,67,177,57,75,321	0,1965,2230,2438,2734,2908,3155,3302,3600,3914,4106,4395,4750,5052,5231,5541,5683,5952,6091,6260
1	293367	295015	bookend.243.2	.	+	293367	295015	29,66,134	5	42,253,66,177,505	0,132,687,842,1143
1	295215	295827	bookend.243.1	.	+	295215	295827	29,66,134	1	612	0
1	296062	298088	bookend.243.3	.	-	296062	298088	29,66,134	8	186,174,75,81,75,75,212,76	0,299,563,719,888,1038,1469,1950
1	298600	300741	bookend.244.5	.	-	298600	300741	29,66,134	2	1915,139	0,2002
1	298600	300861	bookend.244.4	.	-	298600	300861	29,66,134	3	1915,63,110	0,2002,2151
1	298600	302260	bookend.244.2	.	-	298600	302260	29,66,134	5	1915,63,75,57,207	0,2002,2151,2887,3453
1	298600	302260	bookend.244.3	.	-	298600	302260	175,155,247	5	1915,63,75,57,213	0,2002,2151,2887,3447
1	298698	300540	bookend.244.1	.	+	298698	300540	249,113,113	1	1842	0
1	303536	304197	bookend.247.1	.	+	303536	304197	94,143,237	1	661	0
1	304152	306282	bookend.247.3	.	-	304152	306282	29,66,134	9	352,111,84,53,85,96,156,150,238	0,544,727,885,1021,1194,1394,1632,1892
1	306466	308601	bookend.247.4	.	-	306466	308601	175,155,247	6	334,467,365,182,171,205	0,426,974,1422,1681,1930
1	306466	309129	bookend.247.2	.	-	306466	309129	29,66,134	7	334,467,365,182,171,177,333	0,426,974,1422,1681,1930,2330
1	310239	313132	bookend.250.1	.	+	310239	313132	29,66,134	2	742,1796	0,1097
1	313259	315900	bookend.250.2	.	-	313259	315900	29,66,134	8	159,193,116,139,111,151,125,324	0,307,620,827,1181,1392,1631,2317
1	313259	315900	bookend.250.3	.	-	313259	315900	94,143,237	8	193,193,116,139,111,151,125,324	0,307,620,827,1181,1392,1631,2317
1	313259	315900	bookend.250.4	.	-	313259	315900	29,66,134	7	500,116,139,111,151,125,324	0,620,827,1181,1392,1631,2317
1	316175	319664	bookend.251.1	.	+	316175	319664	175,155,247	16	82,97,175,106,83,27,101,90,81,62,57,72,249,116,93,293	0,168,363,616,832,991,1118,1377,1589,1803,1969,2186,2389,2810,3028,3196
1	316175	319664	bookend.251.2	.	+	316175	319664	175,155,247	16	82,97,175,106,83,27,146,82,86,62,57,72,249,116,93,293	0,168,363,616,832,991,1118,1385,1584,1803,1969,2186,2389,2810,3028,3196
1	316175	319664	bookend.251.3	.	+	316175	319664	175,155,247	15	82,97,175,106,83,27,146,82,281,57,72,249,116,93,293	0,168,363,616,832,991,1118,1385,1584,1969,2186,2389,2810,3028,3196
1	316175	319664	bookend.251.4	.	+	316175	319664	29,66,134	16	82,97,175,106,83,27,146,90,81,62,57,72,249,116,93,293	0,168,363,616,832,991,1118,1377,1589,1803,1969,2186,2389,2810,3028,3196
1	316175	319664	bookend.251.5	.	+	316175	319664	175,155,247	16	82,97,175,106,83,27,146,90,81,83,57,72,249,116,93,293	0,168,363,616,832,991,1118,1377,1589,1782,1969,2186,2389,2810,3028,3196
1	316175	319664	bookend.251.6	.	+	316175	319664	175,155,247	15	82,97,175,106,83,27,146,90,281,57,72,249,116,93,293	0,168,363,616,832,991,1118,1377,1584,1969,2186,2389,2810,3028,3196
1	316175	319664	bookend.251.7	.	+	316175	319664	175,155,247	16	82,97,191,84,83,27,146,90,81,62,57,72,249,116,93,293	0,168,347,616,832,991,1118,1377,1589,1803,1969,2186,2389,2810,3028,3196
1	319838	322872	bookend.252.2	.	-	319838	322872	29,66,134	7	307,45,78,654,115,449,360	0,413,541,930,1912,2119,2674
1	323026	324915	bookend.252.1	.	+	323026	324915	29,66,134	5	58,75,162,159,280	0,181,652,1231,1609
1	325377	330606	bookend.254.1	.	+	325377	330606	29,66,134	19	264,101,123,186,222,154,150,89,204,108,135,132,133,93,126,126,144,129,364	0,535,728,954,1216,1553,1859,2110,2285,2622,2810,3046,3520,3741,3933,4195,4403,4649,4865
1	330586	337780	bookend.254.2	.	-	330586	337780	94,143,237	11	837,650,358,322,500,274,293,423,355,318,1364	0,947,1689,2137,2542,3318,3884,4312,4832,5329,5830
1	338266	340062	bookend.255.1	.	+	338266	340062	29,66,134	2	721,937	0,859
1	340171	342051	bookend.255.2	.	-	340171	342051	29,66,134	1	1880	0
1	343234	344343	bookend.257.1	.	-	343234	344343	29,66,134	1	1109	0
1	345863	347592	bookend.261.3	.	+	345863	347592	29,66,134	1	1729	0
1	348012	352609	bookend.261.2	.	+	348012	352609	94,143,237	21	115,56,82,79,51,97,33,129,171,84,99,71,97,126,96,117,78,221,91,90,484	0,199,360,549,722,867,1054,1225,1537,1790,2036,2213,2461,2645,2858,3031,3239,3399,3716,3899,4113
1	349119	352609	bookend.261.1	.	+	349119	352609	175,155,247	14	247,171,84,99,71,97,126,96,117,78,221,91,90,484	0,430,683,929,1106,1354,1538,1751,1924,2132,2292,2609,2792,3006
1	352636	354843	bookend.261.4	.	-	352636	354843	175,155,247	4	526,275,500,631	0,601,985,1576
1	352636	354843	bookend.261.5	.	-	352636	354843	175,155,247	3	526,884,631	0,601,1576
1	352636	354843	bookend.261.6	.	-	352636	354843	94,143,237	2	526,1606	0,601
1	357802	358911	bookend.263.4	.	-	357802	358911	94,143,237	1	1109	0
1	359100	360500	bookend.263.3	.	-	359100	360500	29,66,134	2	1049,261	0,1139
1	359100	363118	bookend.263.2	.	-	359100	363118	163,106,50	4	1049,204,47,2227	0,1139,1622,1791
1	360787	363118	bookend.263.1	.	-	360787	363118	94,143,237	1	2331	0
1	365168	367352	bookend.270.1	.	+	365168	367352	29,66,134	3	1157,137,367	0,1554,1817
1	370202	370824	bookend.275.2	.	-	370202	370824	175,155,247	1	622	0
1	370202	370967	bookend.275.1	.	-	370202	370967	29,66,134	2	549,109	0,656
1	373493	386858	bookend.280.8	.	+	373493	386858	29,66,134	49	293,298,229,340,114,129,192,195,138,123,254,104,95,225,156,73,68,146,109,147,48,129,243,138,86,106,96,153,183,230,103,129,45,195,127,101,135,81,147,132,48,147,62,154,192,105,135,201,431	0,398,778,1089,1631,1831,2034,2314,2620,2858,3068,3431,3717,3897,4387,4625,4804,5010,5252,5449,5689,5811,6034,6372,6595,6776,7108,7352,7656,7911,8236,8418,8633,8879,9309,9536,9901,10114,10590,10824,11064,11200,11414,11677,11938,12219,12415,12639,12934
1	387273	389648	bookend.280.6	.	-	387273	389648	29,66,134	9	230,72,139,71,45,90,89,76,239	0,310,994,1265,1442,1577,1776,1952,2136
1	387273	389648	bookend.280.7	.	-	387273	389648	29,66,134	9	230,89,139,71,45,90,89,76,239	0,310,994,1265,1442,1577,1776,1952,2136
1	387943	389648	bookend.280.5	.	-	387943	389648	232,132,34	7	463,71,45,90,89,76,239	0,595,772,907,1106,1282,1466
1	389814	392826	bookend.280.3	.	+	389814	392826	29,66,134	13	129,214,48,82,103,121,48,84,65,52,39,122,251	0,222,537,668,947,1188,1401,1643,1837,2206,2447,2559,2761
1	389814	392826	bookend.280.4	.	+	389814	392826	29,66,134	12	129,214,48,82,103,121,48,84,65,52,39,453	0,222,537,668,947,1188,1401,1643,1837,2206,2447,2559
1	389814	395530	bookend.280.9	.	+	389814	395530	163,106,50	16	129,214,48,82,103,98,48,84,65,52,39,122,1300,188,224,859	0,222,537,668,947,1211,1401,1643,1837,2206,2447,2559,2761,4151,4413,4857
1	392792	395530	bookend.280.2	.	+	392792	395530	29,66,134	4	1083,188,224,859	0,1173,1435,1879
1	392851	395530	bookend.280.1	.	+	392851	395530	29,66,134	4	1024,188,224,859	0,1114,1376,1820
1	395760	399899	bookend.281.1	.	+	395760	399899	175,155,247	17	186,60,51,66,96,117,71,158,41,88,87,55,67,100,100,212,416	0,268,406,530,678,848,1032,1180,1942,2116,2304,2531,2699,2853,3250,3421,3723
1	395760	399899	bookend.281.2	.	+	395760	399899	29,66,134	18	186,60,51,66,96,117,71,158,41,88,87,55,67,100,62,43,212,416	0,268,406,530,678,848,1032,1180,1942,2116,2304,2531,2699,2853,3144,3307,3421,3723
1	395760	399899	bookend.281.3	.	+	395760	399899	175,155,247	19	186,60,51,66,96,117,71,158,107,41,88,87,55,67,100,62,43,212,416	0,268,406,530,678,848,1032,1180,1489,1942,2116,2304,2531,2699,2853,3144,3307,3421,3723
1	400042	401845	bookend.281.4	.	-	400042	401845	29,66,134	8	404,104,156,72,48,48,73,71	0,682,888,1121,1280,1418,1552,1732
1	403213	404439	bookend.282.8	.	-	403213	404439	29,66,134	3	313,177,254	0,557,972
1	404586	408613	bookend.282.4	.	+	404586	408613	29,66,134	20	83,86,42,46,87,56,118,59,72,64,104,72,87,68,69,83,100,66,94,206	0,170,325,478,643,843,1061,1306,1474,1660,1828,2134,2316,2493,2734,2881,3135,3486,3649,3821
1	404586	408613	bookend.282.5	.	+	404586	408613	175,155,247	20	83,86,42,46,87,56,118,59,72,64,109,72,87,68,69,83,100,66,94,206	0,170,325,478,643,843,1061,1306,1474,1660,1823,2134,2316,2493,2734,2881,3135,3486,3649,3821
1	408749	410580	bookend.282.3	.	+	408749	410580	94,143,237	2	389,1362	0,469
1	410752	411637	bookend.282.2	.	+	410752	411637	29,66,134	3	141,77,302	0,424,583
1	411758	413554	bookend.282.1	.	+	411758	413554	29,66,134	5	500,331,121,216,188	0,701,1124,1321,1608
1	413525	414618	bookend.282.6	.	-	413525	414618	29,66,134	2	692,195	0,898
1	413525	414618	bookend.282.7	.	-	413525	414618	175,155,247	2	703,195	0,898
1	415073	418010	bookend.284.1	.	+	415073	418010	29,66,134	7	597,220,391,108,201,273,388	0,668,971,1657,1888,2174,2549
1	418780	422415	bookend.286.1	.	+	418780	422415	29,66,134	10	97,224,233,220,376,108,201,108,174,435	0,206,516,894,1733,2203,2410,2745,2954,3200
1	440460	442931	bookend.314.1	.	-	440460	442931	29,66,134	4	553,190,1223,214	0,675,937,2257
1	440460	442931	bookend.314.2	.	-	440460	442931	175,155,247	3	553,190,1534	0,675,937
1	443176	446212	bookend.315.1	.	-	443176	446212	29,66,134	11	349,108,111,126,109,77,221,106,105,99,183	0,452,802,1081,1312,1506,1669,2277,2471,2667,2853
1	448472	450426	bookend.324.2	.	-	448472	450426	29,66,134	8	261,162,69,265,125,108,101,66	0,339,582,752,1241,1466,1678,1888
1	448472	450426	bookend.324.3	.	-	448472	450426	29,66,134	8	261,162,69,265,125,108,108,66	0,339,582,752,1241,1466,1678,1888
1	450526	452728	bookend.324.1	.	-	450526	452728	29,66,134	2	1540,146	0,2056
1	453219	455579	bookend.326.2	.	+	453219	455579	175,155,247	9	146,54,81,430,126,219,114,36,338	0,374,510,687,1195,1402,1707,1892,2022
1	453219	455579	bookend.326.3	.	+	453219	455579	175,155,247	9	428,81,157,167,126,219,114,36,338	0,510,687,950,1195,1402,1707,1892,2022
1	453219	455579	bookend.326.5	.	+	453219	455579	175,155,247	10	146,54,81,157,167,126,219,114,36,338	0,374,510,687,950,1195,1402,1707,1892,2022
1	453219	455579	bookend.326.6	.	+	453219	455579	175,155,247	10	146,54,81,268,22,126,219,114,36,338	0,374,510,687,1095,1195,1402,1707,1892,2022
1	455742	458182	bookend.326.1	.	+	455742	458182	175,155,247	10	160,54,81,157,75,126,219,114,36,343	0,435,571,747,1100,1267,1468,1771,1973,2097
1	455742	458182	bookend.326.4	.	+	455742	458182	29,66,134	11	160,54,81,157,5,75,126,219,114,36,343	0,435,571,747,1014,1100,1267,1468,1771,1973,2097
1	462052	463595	bookend.327.2	.	-	462052	463595	29,66,134	6	331,158,74,124,201,175	0,422,674,823,1070,1368
1	463873	464924	bookend.327.1	.	-	463873	464924	29,66,134	2	650,163	0,888
1	465694	466835	bookend.329.3	.	-	465694	466835	175,155,247	2	553,104	0,1037
1	465694	467641	bookend.329.2	.	-	465694	467641	175,155,247	4	553,66,129,456	0,1037,1263,1491
1	465694	467756	bookend.329.1	.	-	465694	467756	29,66,134	5	553,66,129,367,73	0,1037,1263,1491,1989
1	471137	471498	bookend.334.1	.	-	471137	471498	232,187,56	1	361	0
1	474506	476616	bookend.341.2	.	+	474506	476616	94,143,237	2	381,1475	0,635
1	477128	478974	bookend.341.1	.	+	477128	478974	94,143,237	4	77,588,145,185	0,587,1396,1661
1	480853	483328	bookend.343.1	.	+	480853	483328	29,66,134	2	766,1059	0,1416
1	490871	492862	bookend.352.1	.	+	490871	492862	29,66,134	8	135,146,316,53,73,105,81,256	0,362,616,1035,1214,1376,1571,1735
1	493586	495606	bookend.354.1	.	+	493586	495606	94,143,237	1	2020	0
1	497972	498517	bookend.361.1	.	-	497972	498517	29,66,134	1	545	0
1	511766	513601	bookend.374.2	.	-	511766	513601	29,66,134	7	224,48,49,53,96,100,270	0,307,447,611,758,1380,1565
1	513837	515404	bookend.374.1	.	-	513837	515404	29,66,134	8	197,79,48,49,53,96,100,312	0,268,433,584,715,867,1054,1255
1	518253	520350	bookend.380.1	.	+	518253	520350	29,66,134	2	125,1315	0,782
1	518253	520350	bookend.380.2	.	+	518253	520350	29,66,134	2	125,1318	0,779
1	520495	521659	bookend.380.3	.	-	520495	521659	29,66,134	2	309,770	0,394
1	523650	528897	bookend.382.1	.	+	523650	528897	175,155,247	10	786,55,176,222,239,1657,267,264,300,506	0,870,1011,1266,1573,1895,3660,4007,4359,4741
1	537899	540080	bookend.401.1	.	+	537899	540080	29,66,134	9	231,120,115,93,46,73,35,89,470	0,309,519,727,908,1036,1355,1491,1711
1	553017	553579	bookend.430.2	.	-	553017	553579	175,155,247	2	244,185	0,377
1	553017	555985	bookend.430.1	.	-	553017	555985	29,66,134	7	244,96,78,142,68,72,260	0,377,582,1454,1778,2554,2708
1	560732	562428	bookend.439.1	.	-	560732	562428	94,143,237	3	588,243,527	0,720,1169
1	560732	562428	bookend.439.2	.	-	560732	562428	94,143,237	2	963,527	0,1169
1	564202	567769	bookend.442.1	.	+	564202	567769	29,66,134	5	495,279,170,98,1544	0,1230,1581,1840,2023
1	564202	567769	bookend.442.3	.	+	564202	567769	175,155,247	6	495,279,170,98,1017,455	0,1230,1581,1840,2023,3112
1	565091	565690	bookend.442.2	.	-	565091	565690	249,113,113	1	599	0
1	568571	570582	bookend.446.1	.	+	568571	570582	94,143,237	3	168,392,1278	0,260,733
1	571859	574981	bookend.450.1	.	-	571859	574981	29,66,134	5	900,417,60,465,862	0,976,1478,1629,2260
1	575889	580161	bookend.452.6	.	+	575889	580161	175,155,247	13	724,743,123,74,64,120,86,70,123,117,105,153,283	0,960,1894,2089,2291,2442,2645,2832,3005,3306,3531,3757,3989
1	576505	580467	bookend.452.2	.	+	576505	580467	175,155,247	16	108,63,599,123,74,64,120,86,70,21,96,105,153,89,81,241	0,344,488,1278,1473,1675,1826,2029,2216,2389,2711,2915,3141,3373,3544,3721
1	576505	580467	bookend.452.3	.	+	576505	580467	175,155,247	16	108,63,599,123,74,64,120,86,70,21,117,105,153,89,81,241	0,344,488,1278,1473,1675,1826,2029,2216,2389,2690,2915,3141,3373,3544,3721
1	576505	580467	bookend.452.4	.	+	576505	580467	175,155,247	16	108,63,599,123,74,64,120,86,70,123,117,105,153,89,81,241	0,344,488,1278,1473,1675,1826,2029,2216,2389,2690,2915,3141,3373,3544,3721
1	576505	580467	bookend.452.5	.	+	576505	580467	175,155,247	15	108,743,123,74,64,120,86,70,123,117,105,153,89,81,241	0,344,1278,1473,1675,1826,2029,2216,2389,2690,2915,3141,3373,3544,3721
1	580648	582310	bookend.452.1	.	+	580648	582310	29,66,134	6	97,117,38,60,75,496	0,421,629,848,995,1166
1	584261	587219	bookend.454.1	.	+	584261	587219	29,66,134	10	357,97,92,132,186,164,79,129,128,571	0,598,791,975,1238,1517,1761,1930,2177,2387
1	589539	590251	bookend.460.1	.	+	589539	590251	94,143,237	1	712	0
1	591916	593317	bookend.462.2	.	+	591916	593317	29,66,134	1	1401	0
1	591916	594264	bookend.462.1	.	+	591916	594264	29,66,134	2	1313,399	0,1949
1	594573	598657	bookend.463.1	.	-	594573	598657	29,66,134	3	1905,811,1137	0,1998,2947
1	599354	602134	bookend.464.1	.	-	599354	602134	29,66,134	10	458,85,170,80,105,41,146,14,54,323	0,537,710,1079,1366,1581,1872,2192,2298,2457
1	599354	602134	bookend.464.2	.	-	599354	602134	175,155,247	10	458,85,170,80,105,62,146,14,54,323	0,537,710,1079,1366,1560,1872,2192,2298,2457
1	602496	604288	bookend.465.1	.	+	602496	604288	29,66,134	4	258,146,78,514	0,483,1104,1278
1	604874	606693	bookend.467.1	.	-	604874	606693	29,66,134	6	529,90,101,184,147,165	0,640,830,1044,1301,1654
1	607909	609434	bookend.469.1	.	-	607909	609434	94,143,237	5	238,68,314,123,155	0,332,488,906,1370
1	610390	612294	bookend.472.1	.	-	610390	612294	29,66,134	4	545,504,303,276	0,635,1227,1628
1	613217	616188	bookend.473.1	.	-	613217	616188	29,66,134	8	489,164,106,162,93,201,207,337	0,776,1022,1231,1504,1771,2059,2634
1	617978	619323	bookend.475.2	.	-	617978	619323	249,113,113	1	1345	0
1	618262	620431	bookend.475.1	.	+	618262	620431	29,66,134	2	1066,793	0,1376
1	620677	621333	bookend.476.2	.	+	620677	621333	29,66,134	1	656	0
1	621590	622294	bookend.476.1	.	+	621590	622294	94,143,237	1	704	0
1	623750	624474	bookend.479.1	.	-	623750	624474	29,66,134	2	384,244	0,480
1	626779	629810	bookend.483.1	.	+	626779	629810	29,66,134	13	49,88,66,75,133,47,58,50,57,224,34,77,231	0,137,320,528,702,921,1055,1190,1332,1466,2508,2638,2800
1	626779	629810	bookend.483.2	.	+	626779	629810	175,155,247	14	49,88,66,75,133,47,58,50,57,224,80,387,77,231	0,137,320,528,702,921,1055,1190,1332,1466,1997,2155,2638,2800
1	626779	629810	bookend.483.3	.	+	626779	629810	29,66,134	13	49,92,66,75,133,47,58,50,57,224,34,77,231	0,133,320,528,702,921,1055,1190,1332,1466,2508,2638,2800
1	626779	629810	bookend.483.4	.	+	626779	629810	29,66,134	13	49,92,66,75,133,47,58,50,57,224,387,77,231	0,133,320,528,702,921,1055,1190,1332,1466,2155,2638,2800
1	626779	629810	bookend.483.5	.	+	626779	629810	175,155,247	14	49,92,66,75,133,47,58,50,57,224,80,387,77,231	0,133,320,528,702,921,1055,1190,1332,1466,1997,2155,2638,2800
1	630517	633327	bookend.486.1	.	+	630517	633327	29,66,134	13	186,64,56,76,72,88,256,35,221,29,88,91,444	0,314,460,586,747,913,1085,1491,1610,1903,2010,2198,2366
1	630517	633327	bookend.486.2	.	+	630517	633327	29,66,134	13	186,64,56,76,72,88,256,116,221,29,88,91,444	0,314,460,586,747,913,1085,1410,1610,1903,2010,2198,2366
1	630517	633327	bookend.486.3	.	+	630517	633327	29,66,134	12	186,64,56,76,72,88,441,221,29,88,91,444	0,314,460,586,747,913,1085,1610,1903,2010,2198,2366
1	635121	637260	bookend.489.1	.	+	635121	637260	29,66,134	6	530,248,279,138,59,283	0,617,959,1470,1706,1856
1	637296	638648	bookend.489.2	.	-	637296	638648	29,66,134	3	218,122,391	0,305,961
1	641543	642209	bookend.499.1	.	+	641543	642209	232,187,56	1	666	0
1	642907	644560	bookend.501.2	.	-	642907	644560	94,143,237	6	301,250,102,73,97,211	0,397,736,969,1252,1442
1	642907	644560	bookend.501.3	.	-	642907	644560	94,143,237	6	301,250,102,73,102,211	0,397,736,969,1252,1442
1	645099	651906	bookend.501.1	.	-	645099	651906	29,66,134	27	386,105,60,139,185,84,123,180,70,97,76,90,105,72,174,71,149,64,229,92,125,677,147,114,92,220,196	0,475,655,799,1026,1306,1467,1677,1938,2084,2267,2431,2603,2824,3002,3262,3408,3666,3811,4268,4451,4662,5463,5691,6028,6220,6611
1	653746	654368	bookend.506.1	.	-	653746	654368	29,66,134	1	622	0
1	655569	658144	bookend.508.1	.	-	655569	658144	175,155,247	9	254,97,101,179,168,232,136,104,289	0,363,564,747,1018,1257,1572,1822,2286
1	655569	658144	bookend.508.2	.	-	655569	658144	29,66,134	9	254,97,101,189,158,232,136,104,289	0,363,564,747,1018,1257,1572,1822,2286
1	655569	658144	bookend.508.3	.	-	655569	658144	175,155,247	9	254,97,101,189,168,232,136,104,289	0,363,564,747,1018,1257,1572,1822,2286
1	661160	662266	bookend.513.1	.	-	661160	662266	94,143,237	3	630,49,225	0,740,881
1	663005	664217	bookend.515.1	.	-	663005	664217	175,155,247	5	540,49,143,114,13	0,609,754,1011,1199
1	665105	666445	bookend.517.1	.	-	665105	666445	29,66,134	4	672,49,143,95	0,756,1008,1245
1	665353	665906	bookend.517.2	.	+	665353	665906	175,155,247	1	553	0
1	666870	669788	bookend.519.1	.	-	666870	669788	29,66,134	14	198,131,65,101,134,126,296,133,132,56,40,53,31,39	0,280,502,670,864,1086,1302,1742,1985,2208,2356,2590,2749,2879
1	666870	669788	bookend.519.2	.	-	666870	669788	175,155,247	14	198,131,92,101,95,156,296,133,132,56,40,53,31,39	0,280,502,670,864,1056,1302,1742,1985,2208,2356,2590,2749,2879
1	666870	669788	bookend.519.3	.	-	666870	669788	29,66,134	14	198,131,92,101,134,126,296,133,132,56,40,53,31,39	0,280,502,670,864,1086,1302,1742,1985,2208,2356,2590,2749,2879
1	666870	669788	bookend.519.4	.	-	666870	669788	175,155,247	13	198,131,269,134,126,296,133,132,56,40,53,31,28	0,280,502,864,1086,1302,1742,1985,2208,2356,2590,2749,2890
1	666870	669788	bookend.519.5	.	-	666870	669788	29,66,134	13	198,287,101,134,126,296,133,132,56,40,53,31,39	0,280,670,864,1086,1302,1742,1985,2208,2356,2590,2749,2879
1	666870	669788	bookend.519.6	.	-	666870	669788	175,155,247	13	198,314,101,134,126,296,133,132,56,40,53,31,39	0,280,670,864,1086,1302,1742,1985,2208,2356,2590,2749,2879
1	673379	676393	bookend.525.1	.	+	673379	676393	29,66,134	10	327,61,67,264,68,110,41,155,354,350	0,584,719,1061,1433,1588,1807,1960,2212,2664
1	677153	681346	bookend.526.1	.	+	677153	681346	175,155,247	16	41,85,152,100,234,282,90,141,123,153,177,162,144,219,168,236	0,196,697,940,1135,1438,1817,1994,2214,2424,2667,2949,3187,3405,3704,3957
1	681458	687393	bookend.526.2	.	-	681458	687393	175,155,247	10	463,161,161,143,1376,1102,369,101,73,550	0,784,1273,1716,1943,3405,4597,5046,5220,5385
1	687878	692560	bookend.527.1	.	-	687878	692560	29,66,134	13	268,84,145,272,123,159,282,189,181,142,244,636,386	0,402,579,800,1157,1372,1653,2106,2520,2878,3242,3564,4296
1	687878	692560	bookend.527.2	.	-	687878	692560	175,155,247	13	268,84,145,272,123,159,282,189,181,150,244,636,386	0,402,579,800,1157,1372,1653,2106,2520,2870,3242,3564,4296
1	697910	698597	bookend.539.1	.	-	697910	698597	94,143,237	1	687	0
1	701470	703814	bookend.543.1	.	+	701470	703814	29,66,134	12	211,101,44,78,193,31,59,74,87,62,29,333	0,304,505,635,805,1096,1208,1357,1541,1724,1882,2011
1	701470	703814	bookend.543.2	.	+	701470	703814	175,155,247	12	211,101,44,78,193,31,67,74,87,62,29,333	0,304,505,635,805,1096,1208,1357,1541,1724,1882,2011
1	703905	706631	bookend.543.3	.	-	703905	706631	29,66,134	6	589,81,66,66,108,531	0,682,1158,1396,1628,2195
1	703905	706631	bookend.543.4	.	-	703905	706631	29,66,134	6	589,81,66,66,123,531	0,682,1158,1396,1628,2195
1	707504	710071	bookend.545.1	.	+	707504	710071	94,143,237	4	685,206,867,474	0,799,1096,2093
1	710033	711840	bookend.545.2	.	-	710033	711840	29,66,134	7	103,93,107,62,93,146,336	0,207,661,921,1058,1229,1471
1	729934	731548	bookend.550.2	.	+	729934	731548	29,66,134	5	89,276,114,158,373	0,205,562,981,1241
1	729934	731548	bookend.550.3	.	+	729934	731548	175,155,247	4	481,114,158,373	0,562,981,1241
1	731572	738020	bookend.550.1	.	-	731572	738020	29,66,134	5	1169,4154,205,63,147	0,1355,5660,5989,6301
1	739677	743938	bookend.555.1	.	+	739677	743938	94,143,237	16	373,122,148,138,96,60,93,112,105,137,235,161,114,246,97,124	0,446,677,942,1292,1470,1831,2006,2268,2503,2824,3144,3412,3623,3942,4137
1	743915	746767	bookend.555.2	.	-	743915	746767	94,143,237	1	2852	0
1	749280	751983	bookend.558.1	.	+	749280	751983	29,66,134	10	215,165,181,57,71,79,60,104,61,556	0,504,837,1135,1276,1515,1676,1839,2016,2147
1	752249	753282	bookend.559.2	.	+	752249	753282	94,143,237	2	411,301	0,732
1	753412	754175	bookend.559.4	.	-	753412	754175	94,143,237	1	763	0
1	754376	756283	bookend.559.3	.	-	754376	756283	29,66,134	2	514,903	0,1004
1	756415	758614	bookend.559.1	.	+	756415	758614	29,66,134	6	123,91,133,70,61,265	0,229,1138,1521,1783,1934
1	769631	770699	bookend.574.1	.	+	769631	770699	29,66,134	1	1068	0
1	773403	775344	bookend.583.1	.	+	773403	775344	29,66,134	7	288,58,309,49,95,80,223	0,692,827,1248,1381,1564,1718
1	773403	775344	bookend.583.2	.	+	773403	775344	175,155,247	7	288,58,316,49,95,80,223	0,692,820,1248,1381,1564,1718
1	773403	775344	bookend.583.3	.	+	773403	775344	175,155,247	8	11,193,58,309,49,95,80,223	0,95,692,827,1248,1381,1564,1718
1	775526	780042	bookend.584.1	.	+	775526	780042	29,66,134	13	123,548,281,83,404,194,181,125,90,79,77,109,299	0,281,955,1628,1809,2345,2626,2959,3280,3475,3647,4011,4217
1	775526	780042	bookend.584.2	.	+	775526	780042	175,155,247	13	123,548,281,87,404,194,181,125,90,79,77,109,299	0,281,955,1624,1809,2345,2626,2959,3280,3475,3647,4011,4217
1	780574	784352	bookend.585.5	.	+	780574	784352	163,106,50	7	262,97,250,279,162,84,220	0,506,2351,2743,3106,3368,3558
1	782919	784352	bookend.585.3	.	+	782919	784352	94,143,237	5	256,279,162,84,220	0,398,761,1023,1213
1	782919	784352	bookend.585.4	.	+	782919	784352	175,155,247	4	677,162,84,220	0,761,1023,1213
1	782939	784352	bookend.585.1	.	+	782939	784352	94,143,237	5	236,279,162,84,220	0,378,741,1003,1193
1	782939	784352	bookend.585.2	.	+	782939	784352	175,155,247	4	657,162,84,220	0,741,1003,1193
1	787123	788556	bookend.594.1	.	+	787123	788556	29,66,134	1	1433	0
1	789929	793113	bookend.595.2	.	-	789929	793113	163,106,50	2	2532,360	0,2824
1	790070	791533	bookend.595.1	.	+	790070	791533	29,66,134	1	1463	0
1	793312	795340	bookend.596.3	.	-	793312	795340	29,66,134	7	419,102,159,83,109,71,239	0,516,709,1015,1229,1586,1789
1	793312	795340	bookend.596.4	.	-	793312	795340	175,155,247	7	419,102,159,83,109,85,239	0,516,709,1015,1229,1586,1789
1	795565	798458	bookend.596.2	.	-	795565	798458	29,66,134	9	291,31,93,117,87,99,55,62,458	0,422,970,1210,1475,1747,1980,2162,2435
1	799103	802582	bookend.596.1	.	+	799103	802582	94,143,237	13	328,77,84,114,84,72,68,88,74,373,47,61,263	0,537,723,895,1278,1525,1868,2081,2252,2413,2908,3059,3216
1	803067	807029	bookend.597.1	.	+	803067	807029	29,66,134	11	50,123,123,121,114,110,184,195,228,214,369	0,497,767,1179,1671,1893,2099,2390,2792,3128,3593
1	803067	807029	bookend.597.2	.	+	803067	807029	175,155,247	11	50,145,123,121,114,110,184,195,228,214,369	0,475,767,1179,1671,1893,2099,2390,2792,3128,3593
1	807402	810884	bookend.598.1	.	+	807402	810884	94,143,237	9	108,67,166,683,174,117,180,47,505	0,548,826,1129,2006,2269,2508,2785,2977
1	807402	810884	bookend.598.2	.	+	807402	810884	175,155,247	10	229,67,166,291,236,174,117,180,47,505	0,548,826,1129,1576,2006,2269,2508,2785,2977
1	807402	810884	bookend.598.3	.	+	807402	810884	29,66,134	9	229,67,166,683,174,117,180,47,505	0,548,826,1129,2006,2269,2508,2785,2977
1	807789	810884	bookend.598.5	.	+	807789	810884	175,155,247	8	228,166,683,174,117,180,47,505	0,439,742,1619,1882,2121,2398,2590
1	810860	813140	bookend.598.4	.	-	810860	813140	175,155,247	1	2280	0
1	813441	816694	bookend.599.1	.	+	813441	816694	29,66,134	2	140,2766	0,487
1	813441	816694	bookend.599.2	.	+	813441	816694	29,66,134	2	163,2766	0,487
1	818006	819414	bookend.600.2	.	-	818006	819414	94,143,237	3	274,159,120	0,913,1288
1	819648	821477	bookend.600.1	.	+	819648	821477	94,143,237	5	135,181,343,72,740	0,248,510,946,1089
1	822637	824405	bookend.602.1	.	-	822637	824405	29,66,134	1	1768	0
1	824536	826383	bookend.603.1	.	+	824536	826383	29,66,134	7	277,102,46,90,66,69,639	0,354,565,716,885,1050,1208
1	826569	830294	bookend.604.2	.	+	826569	830294	175,155,247	2	168,574	0,3151
1	826569	830294	bookend.604.3	.	+	826569	830294	29,66,134	3	168,2004,574	0,609,3151
1	830676	835381	bookend.604.1	.	+	830676	835381	29,66,134	8	637,1221,183,284,117,263,166,868	0,743,2076,2407,2777,3017,3577,3837
1	835825	839583	bookend.605.2	.	+	835825	839583	175,155,247	6	503,465,438,246,828,272	0,943,1645,2243,2574,3486
1	835825	840898	bookend.605.1	.	+	835825	840898	29,66,134	9	503,465,438,246,828,158,128,492,391	0,943,1645,2243,2574,3486,3852,4094,4682
1	840920	842452	bookend.605.3	.	-	840920	842452	94,143,237	1	1532	0
1	842775	844166	bookend.606.1	.	-	842775	844166	29,66,134	3	371,322,490	0,455,901
1	844435	847713	bookend.607.5	.	-	844435	847713	175,155,247	4	598,322,526,984	0,678,1516,2294
1	844435	847713	bookend.607.6	.	-	844435	847713	29,66,134	3	598,322,1762	0,678,1516
1	845826	847713	bookend.607.4	.	-	845826	847713	175,155,247	2	651,984	0,903
1	846597	847713	bookend.607.3	.	-	846597	847713	29,66,134	1	1116	0
1	846832	847717	bookend.607.2	.	+	846832	847717	94,143,237	1	885	0
1	847874	849557	bookend.607.1	.	+	847874	849557	29,66,134	6	353,131,72,72,73,379	0,492,767,933,1123,1304
1	852148	854028	bookend.613.2	.	-	852148	854028	94,143,237	1	1880	0
1	852655	854148	bookend.613.1	.	+	852655	854148	94,143,237	1	1493	0
1	860770	864076	bookend.626.1	.	-	860770	864076	29,66,134	9	508,144,304,171,80,126,52,83,217	0,597,835,1271,1543,1717,1982,2688,3089
1	860770	864076	bookend.626.2	.	-	860770	864076	29,66,134	9	508,144,304,171,80,153,52,83,217	0,597,835,1271,1543,1717,1982,2688,3089
1	865927	867745	bookend.632.1	.	-	865927	867745	29,66,134	3	1014,103,116	0,1481,1702
1	865927	867745	bookend.632.2	.	-	865927	867745	175,155,247	3	1014,112,116	0,1481,1702
1	869052	871202	bookend.633.1	.	-	869052	871202	29,66,134	8	318,99,125,88,84,95,76,552	0,401,605,822,1091,1260,1443,1598
1	875015	875898	bookend.638.1	.	-	875015	875898	163,106,50	1	883	0
1	877872	879741	bookend.640.1	.	-	877872	879741	94,143,237	4	584,116,76,831	0,667,862,1038
1	880501	883513	bookend.641.1	.	-	880501	883513	94,143,237	3	1375,78,1264	0,1476,1748
1	883759	887360	bookend.642.1	.	+	883759	887360	163,106,50	3	2849,161,369	0,2943,3232
1	885571	887868	bookend.642.3	.	-	885571	887868	29,66,134	12	366,66,49,68,46,94,63,123,34,63,105,144	0,463,624,821,982,1124,1306,1443,1653,1796,1959,2153
1	888300	890034	bookend.642.2	.	-	888300	890034	232,187,56	2	1224,266	0,1468
1	890159	892423	bookend.643.1	.	-	890159	892423	29,66,134	1	2264	0
1	894272	896577	bookend.646.3	.	-	894272	896577	175,155,247	5	672,224,118,339,563	0,757,1082,1310,1742
1	894272	897338	bookend.646.2	.	-	894272	897338	175,155,247	6	672,224,118,339,468,117	0,757,1082,1310,1742,2949
1	894272	897401	bookend.646.1	.	-	894272	897401	94,143,237	6	672,224,118,339,468,46	0,757,1082,1310,1742,3083
1	898890	899653	bookend.647.1	.	+	898890	899653	29,66,134	1	763	0
1	899401	899652	bookend.647.2	.	-	899401	899652	94,143,237	1	251	0
1	900734	903038	bookend.649.1	.	+	900734	903038	94,143,237	5	662,221,187,178,614	0,751,1156,1435,1690
1	904168	905063	bookend.650.7	.	-	904168	905063	175,155,247	4	252,95,48,183	0,352,559,712
1	904168	905890	bookend.650.8	.	-	904168	905890	175,155,247	8	252,95,48,124,55,116,69,224	0,352,559,712,950,1099,1328,1498
1	904168	905928	bookend.650.5	.	-	904168	905928	175,155,247	9	252,95,48,124,55,116,69,118,48	0,352,559,712,950,1099,1328,1498,1712
1	904168	906568	bookend.650.3	.	-	904168	906568	175,155,247	10	252,95,48,124,55,116,69,118,81,255	0,352,559,712,950,1099,1328,1498,1774,2145
1	904168	906568	bookend.650.4	.	-	904168	906568	94,143,237	10	252,95,48,124,55,116,69,118,81,434	0,352,559,712,950,1099,1328,1498,1774,1966
1	904168	907325	bookend.650.6	.	-	904168	907325	175,155,247	11	252,95,48,124,55,116,69,118,81,222,198	0,352,559,712,950,1099,1328,1498,1774,1966,2959
1	907656	909337	bookend.650.1	.	+	907656	909337	29,66,134	5	99,99,532,356,248	0,192,382,998,1433
1	907656	909337	bookend.650.2	.	+	907656	909337	29,66,134	5	99,99,538,356,248	0,192,376,998,1433
1	910071	911193	bookend.652.1	.	-	910071	911193	29,66,134	2	410,334	0,788
1	916873	918018	bookend.664.1	.	-	916873	918018	29,66,134	2	430,379	0,766
1	918306	920554	bookend.666.1	.	+	918306	920554	29,66,134	8	295,141,93,127,107,81,83,468	0,561,789,960,1196,1430,1606,1780
1	920985	921998	bookend.667.1	.	+	920985	921998	29,66,134	3	210,103,388	0,313,625
1	923425	924723	bookend.670.1	.	+	923425	924723	29,66,134	4	330,150,220,254	0,402,667,1044
1	924822	927176	bookend.670.2	.	-	924822	927176	175,155,247	6	386,144,230,82,140,64	0,480,728,1064,1383,2290
1	930813	931654	bookend.676.1	.	-	930813	931654	94,143,237	1	841	0
1	933712	937028	bookend.678.1	.	+	933712	937028	94,143,237	7	996,285,318,228,216,384,374	0,1072,1451,1857,2169,2476,2942
1	937879	941198	bookend.679.1	.	+	937879	941198	29,66,134	7	430,107,1167,127,276,226,426	0,544,754,1996,2212,2573,2893
1	941063	943402	bookend.679.2	.	-	941063	943402	29,66,134	10	204,66,36,101,34,75,381,168,60,280	0,302,473,630,851,967,1123,1589,1916,2059
1	944594	947557	bookend.684.1	.	+	944594	947557	29,66,134	10	388,52,59,82,121,42,504,108,171,159	0,522,877,1185,1357,1574,1714,2299,2528,2804
1	947602	951780	bookend.684.2	.	-	947602	951780	29,66,134	17	407,60,109,167,120,81,132,156,81,63,243,114,97,213,161,86,253	0,485,632,826,1094,1309,1473,1694,1938,2131,2280,2595,2801,2979,3278,3523,3925
1	954436	955892	bookend.689.1	.	-	954436	955892	94,143,237	1	1456	0
1	958678	959796	bookend.693.1	.	+	958678	959796	94,143,237	2	330,369	0,749
1	959821	960728	bookend.693.2	.	-	959821	960728	29,66,134	1	907	0
1	961689	966752	bookend.694.1	.	-	961689	966752	94,143,237	13	1632,78,553,86,123,135,90,186,54,138,66,162,307	0,1779,1949,2605,2814,3049,3262,3434,3763,3909,4133,4306,4756
1	967504	970209	bookend.696.1	.	-	967504	970209	29,66,134	3	1064,397,302	0,1810,2403
1	976179	977761	bookend.704.2	.	-	976179	977761	175,155,247	2	322,394	0,1188
1	977151	977761	bookend.704.1	.	-	977151	977761	29,66,134	1	610	0
1	979400	981867	bookend.707.1	.	-	979400	981867	29,66,134	6	399,213,171,117,174,95	0,490,784,1377,1586,2372
1	982514	983404	bookend.709.1	.	-	982514	983404	94,143,237	1	890	0
1	991220	993112	bookend.727.1	.	+	991220	993112	29,66,134	3	526,249,335	0,1222,1557
1	996117	1000436	bookend.729.1	.	+	996117	1000436	94,143,237	13	100,309,92,100,72,63,141,96,285,303,177,267,325	0,308,730,1059,1300,1486,1637,2302,2615,2991,3386,3642,3994
1	1001164	1004384	bookend.732.2	.	+	1001164	1004384	175,155,247	13	137,312,259,242,217,80,85,132,114,48,85,57,260	0,271,644,978,1306,1618,1783,1972,2224,2442,2645,2806,2960
1	1001164	1004384	bookend.732.3	.	+	1001164	1004384	175,155,247	11	583,576,217,80,85,132,114,48,85,57,260	0,644,1306,1618,1783,1972,2224,2442,2645,2806,2960
1	1001322	1004384	bookend.732.1	.	+	1001322	1004384	29,66,134	12	425,259,242,217,80,85,132,114,48,85,57,260	0,486,820,1148,1460,1625,1814,2066,2284,2487,2648,2802
1	1004728	1008265	bookend.733.1	.	+	1004728	1008265	94,143,237	14	786,41,70,149,96,71,62,64,85,127,86,67,131,438	0,883,1017,1197,1447,1699,1852,2005,2188,2352,2561,2730,2873,3099
1	1008508	1008915	bookend.734.1	.	+	1008508	1008915	94,143,237	1	407	0
1	1008508	1009412	bookend.734.3	.	+	1008508	1009412	94,143,237	1	904	0
1	1009332	1010967	bookend.734.4	.	-	1009332	1010967	94,143,237	1	1635	0
1	1011235	1013328	bookend.734.2	.	-	1011235	1013328	29,66,134	11	198,56,36,81,72,72,105,51,35,45,150	0,266,418,542,706,929,1099,1273,1410,1632,1943
1	1013719	1017961	bookend.735.2	.	+	1013719	1017961	29,66,134	13	518,210,106,100,106,91,142,148,110,157,126,150,394	0,614,1047,1231,1479,1708,1964,2359,2620,3075,3338,3612,3848
1	1018101	1019242	bookend.735.1	.	+	1018101	1019242	29,66,134	1	1141	0
1	1024593	1028309	bookend.742.2	.	-	1024593	1028309	175,155,247	4	523,221,1499,102	0,773,1472,3614
1	1028050	1029107	bookend.742.1	.	-	1028050	1029107	29,66,134	1	1057	0
1	1031165	1036235	bookend.747.1	.	-	1031165	1036235	29,66,134	16	408,96,85,105,169,72,52,95,100,154,217,77,170,145,136,350	0,523,735,893,1078,1416,1642,2021,2272,2710,2956,3536,3720,3974,4217,4720
1	1031165	1036235	bookend.747.2	.	-	1031165	1036235	175,155,247	16	408,96,85,105,169,72,52,95,100,154,224,77,170,145,136,350	0,523,735,893,1078,1416,1642,2021,2272,2710,2956,3536,3720,3974,4217,4720
1	1031165	1036235	bookend.747.3	.	-	1031165	1036235	175,155,247	17	259,44,96,85,105,169,72,52,95,100,154,217,77,170,145,136,350	0,364,523,735,893,1078,1416,1642,2021,2272,2710,2956,3536,3720,3974,4217,4720
1	1036533	1040229	bookend.748.1	.	+	1036533	1040229	175,155,247	13	159,54,71,353,216,252,101,187,98,91,166,119,535	0,263,410,555,997,1390,1742,1985,2267,2461,2690,2954,3161
1	1040544	1042859	bookend.749.1	.	+	1040544	1042859	94,143,237	5	136,101,1045,77,292	0,329,504,1694,2023
1	1042365	1043864	bookend.749.2	.	-	1042365	1043864	29,66,134	3	376,210,473	0,588,1026
1	1045545	1046898	bookend.752.2	.	-	1045545	1046898	175,155,247	5	450,97,51,67,275	0,553,783,924,1078
1	1045545	1049778	bookend.752.1	.	-	1045545	1049778	175,155,247	12	450,97,51,67,254,1019,271,132,39,63,196,161	0,553,783,924,1078,1441,2606,2953,3174,3307,3468,4072
1	1045545	1049778	bookend.752.3	.	-	1045545	1049778	175,155,247	12	450,97,51,67,254,1019,271,132,39,63,196,349	0,553,783,924,1078,1441,2606,2953,3174,3307,3468,3884
1	1050608	1051189	bookend.755.1	.	-	1050608	1051189	29,66,134	1	581	0
1	1051379	1056779	bookend.756.1	.	+	1051379	1056779	29,66,134	13	112,269,110,230,168,394,144,153,117,231,306,102,346	0,389,780,1166,1947,2427,3283,3556,3794,4098,4418,4807,5054
1	1051379	1056779	bookend.756.2	.	+	1051379	1056779	175,155,247	14	112,269,110,230,168,394,101,144,153,117,231,306,102,346	0,389,780,1166,1947,2427,2905,3283,3556,3794,4098,4418,4807,5054
1	1051379	1056779	bookend.756.3	.	+	1051379	1056779	175,155,247	15	112,269,110,230,168,394,101,76,144,153,117,231,306,102,346	0,389,780,1166,1947,2427,2905,3105,3283,3556,3794,4098,4418,4807,5054
1	1051379	1056779	bookend.756.4	.	+	1051379	1056779	175,155,247	14	112,269,110,230,168,394,101,322,153,117,231,306,102,346	0,389,780,1166,1947,2427,2905,3105,3556,3794,4098,4418,4807,5054
1	1051379	1056779	bookend.756.5	.	+	1051379	1056779	175,155,247	14	112,269,110,230,168,394,271,144,153,117,231,306,102,346	0,389,780,1166,1947,2427,2905,3283,3556,3794,4098,4418,4807,5054
1	1051379	1056779	bookend.756.6	.	+	1051379	1056779	175,155,247	13	112,269,110,230,168,394,522,153,117,231,306,102,346	0,389,780,1166,1947,2427,2905,3556,3794,4098,4418,4807,5054
1	1051379	1056779	bookend.756.7	.	+	1051379	1056779	175,155,247	15	112,269,110,230,92,168,216,59,522,153,117,231,306,102,346	0,389,780,1166,1716,1947,2427,2762,2905,3556,3794,4098,4418,4807,5054
1	1051379	1056779	bookend.756.8	.	+	1051379	1056779	175,155,247	14	112,269,110,230,92,168,394,144,153,117,231,306,102,346	0,389,780,1166,1716,1947,2427,3283,3556,3794,4098,4418,4807,5054
1	1051379	1056779	bookend.756.9	.	+	1051379	1056779	175,155,247	14	112,269,110,230,92,168,394,522,153,117,231,306,102,346	0,389,780,1166,1716,1947,2427,2905,3556,3794,4098,4418,4807,5054
1	1051379	1056779	bookend.756.10	.	+	1051379	1056779	175,155,247	13	112,269,110,642,168,394,144,153,117,231,306,102,346	0,389,780,1166,1947,2427,3283,3556,3794,4098,4418,4807,5054
1	1051379	1056779	bookend.756.11	.	+	1051379	1056779	175,155,247	14	112,269,110,642,168,394,101,144,153,117,231,306,102,346	0,389,780,1166,1947,2427,2905,3283,3556,3794,4098,4418,4807,5054
1	1058680	1059447	bookend.758.1	.	+	1058680	1059447	232,132,34	1	767	0
1	1061295	1063831	bookend.758.2	.	-	1061295	1063831	94,143,237	1	2536	0
1	1064433	1070669	bookend.760.2	.	-	1064433	1070669	175,155,247	12	527,240,64,306,215,295,165,95,487,87,321,2313	0,621,946,1116,1501,1797,2173,2418,2630,3329,3493,3923
1	1064433	1070927	bookend.760.1	.	-	1064433	1070927	29,66,134	12	527,240,64,306,215,295,165,699,87,321,2138,240	0,621,946,1116,1501,1797,2173,2418,3329,3493,3923,6254
1	1073392	1075589	bookend.764.1	.	+	1073392	1075589	29,66,134	8	177,213,192,201,81,124,93,289	0,256,547,832,1137,1505,1715,1908
1	1075544	1080554	bookend.764.2	.	-	1075544	1080554	175,155,247	14	466,90,114,114,61,201,991,126,68,109,85,117,159,322	0,591,766,1021,1327,1491,1796,2882,3137,3293,3701,3865,4076,4688
1	1075544	1080554	bookend.764.3	.	-	1075544	1080554	29,66,134	14	466,90,114,114,61,201,1013,126,68,109,85,117,159,322	0,591,766,1021,1327,1491,1796,2882,3137,3293,3701,3865,4076,4688
1	1075544	1080554	bookend.764.4	.	-	1075544	1080554	29,66,134	14	466,107,114,114,61,201,1013,126,68,109,85,117,159,322	0,574,766,1021,1327,1491,1796,2882,3137,3293,3701,3865,4076,4688
1	1086158	1096462	bookend.769.1	.	+	1086158	1096462	94,143,237	38	339,129,144,146,160,59,160,150,137,147,102,58,102,38,127,168,132,110,61,178,206,120,99,213,140,115,45,51,171,153,192,129,71,97,57,57,164,428	0,955,1211,1498,1731,2092,2252,2505,2736,2962,3234,3753,3902,4247,4408,4656,4915,5145,5343,5497,5767,6143,6413,6617,6950,7177,7382,7533,7666,8153,8392,8742,8948,9188,9359,9506,9645,9876
1	1097034	1099895	bookend.770.1	.	+	1097034	1099895	29,66,134	9	86,133,62,113,103,228,219,261,496	0,364,584,765,964,1344,1683,2002,2365
1	1106462	1108659	bookend.780.1	.	-	1106462	1108659	29,66,134	8	230,134,120,180,174,51,94,260	0,394,607,805,1093,1357,1522,1937
1	1109481	1114107	bookend.781.1	.	+	1109481	1114107	29,66,134	18	384,240,64,130,142,246,88,103,129,114,119,91,93,90,120,92,58,322	0,502,818,975,1196,1501,1823,2041,2309,2519,2809,3018,3207,3379,3590,3819,4025,4304
1	1113436	1114107	bookend.781.2	.	+	1113436	1114107	175,155,247	2	128,322	0,349
1	1114404	1119687	bookend.782.1	.	+	1114404	1119687	29,66,134	11	788,265,163,736,430,182,157,225,351,102,535	0,1152,1533,1821,2648,3170,3584,3818,4126,4563,4748
1	1119780	1122470	bookend.782.2	.	-	1119780	1122470	29,66,134	2	891,755	0,1935
1	1125549	1128193	bookend.789.1	.	+	1125549	1128193	29,66,134	8	179,130,131,139,115,64,240,371	0,445,683,985,1298,1643,1884,2273
1	1128241	1129415	bookend.789.2	.	-	1128241	1129415	94,143,237	3	398,309,281	0,502,893
1	1136299	1138573	bookend.795.1	.	+	1136299	1138573	29,66,134	5	321,212,139,62,271	0,634,1160,1440,2003
1	1140446	1141604	bookend.798.2	.	+	1140446	1141604	94,143,237	1	1158	0
1	1140446	1141927	bookend.798.1	.	+	1140446	1141927	94,143,237	1	1481	0
1	1140634	1141365	bookend.798.4	.	-	1140634	1141365	94,143,237	1	731	0
1	1141671	1143051	bookend.798.3	.	-	1141671	1143051	29,66,134	4	429,58,149,94	0,904,1049,1286
1	1143538	1145772	bookend.800.4	.	-	1143538	1145772	175,155,247	7	350,145,323,130,219,65,276	0,441,695,1116,1337,1756,1958
1	1143538	1146418	bookend.800.3	.	-	1143538	1146418	175,155,247	8	350,145,323,130,219,65,224,278	0,441,695,1116,1337,1756,1958,2602
1	1143538	1146685	bookend.800.2	.	-	1143538	1146685	94,143,237	9	350,145,323,130,219,65,224,234,163	0,441,695,1116,1337,1756,1958,2602,2984
1	1145936	1146459	bookend.800.1	.	+	1145936	1146459	249,113,113	1	523	0
1	1147506	1148382	bookend.804.3	.	-	1147506	1148382	94,143,237	3	358,144,210	0,441,666
1	1147722	1148447	bookend.804.4	.	+	1147722	1148447	175,155,247	1	725	0
1	1148716	1154581	bookend.804.2	.	-	1148716	1154581	29,66,134	13	1280,202,491,151,113,349,159,133,69,89,112,223,86	0,1401,1675,2251,2495,2786,3600,3960,4162,4319,4517,5001,5779
1	1154830	1157765	bookend.804.1	.	-	1154830	1157765	175,155,247	3	447,1790,115	0,519,2820
1	1154830	1157765	bookend.804.5	.	-	1154830	1157765	29,66,134	3	447,1790,220	0,519,2715
1	1162996	1164817	bookend.810.1	.	-	1162996	1164817	29,66,134	5	456,99,90,115,148	0,609,794,975,1673
1	1165176	1166768	bookend.811.1	.	+	1165176	1166768	29,66,134	3	625,322,485	0,696,1107
1	1167474	1168911	bookend.813.1	.	-	1167474	1168911	29,66,134	1	1437	0
1	1179384	1183703	bookend.830.1	.	-	1179384	1183703	175,155,247	8	726,153,1125,443,134,508,127,174	0,1094,1332,2553,3069,3306,3917,4145
1	1185559	1188343	bookend.835.1	.	-	1185559	1188343	94,143,237	5	747,713,225,418,157	0,892,1700,2029,2627
1	1185559	1188343	bookend.835.2	.	-	1185559	1188343	29,66,134	5	747,713,225,485,157	0,892,1700,2029,2627
1	1189186	1191349	bookend.838.1	.	-	1189186	1191349	94,143,237	7	326,112,136,278,176,159,125	0,414,618,843,1278,1560,2038
1	1191588	1193884	bookend.839.1	.	+	1191588	1193884	29,66,134	8	270,96,84,161,118,136,179,425	0,350,625,824,1129,1336,1554,1871
1	1191588	1193884	bookend.839.2	.	+	1191588	1193884	175,155,247	8	270,96,84,161,123,136,179,425	0,350,625,824,1124,1336,1554,1871
1	1194166	1196930	bookend.840.1	.	+	1194166	1196930	29,66,134	3	111,113,294	0,1272,2470
1	1198260	1201526	bookend.845.1	.	+	1198260	1201526	94,143,237	8	66,327,165,183,595,113,221,565	0,527,936,1198,1449,2163,2382,2701
1	1198738	1201526	bookend.845.2	.	+	1198738	1201526	175,155,247	7	376,165,183,595,113,221,565	0,458,720,971,1685,1904,2223
1	1202283	1205803	bookend.846.1	.	+	1202283	1205803	29,66,134	14	607,41,70,149,96,71,62,64,85,127,86,64,137,418	0,692,820,988,1211,1414,1560,1760,1898,2109,2335,2511,2831,3102
1	1208673	1210002	bookend.850.1	.	+	1208673	1210002	175,155,247	4	139,117,101,656	0,270,485,673
1	1211007	1214662	bookend.852.1	.	-	1211007	1214662	29,66,134	5	1137,187,673,668,683	0,1214,1478,2222,2972
1	1211007	1214662	bookend.852.2	.	-	1211007	1214662	175,155,247	4	1137,937,668,683	0,1214,2222,2972
1	1216096	1216984	bookend.855.2	.	+	1216096	1216984	175,155,247	2	26,741	0,147
1	1216096	1217395	bookend.855.1	.	+	1216096	1217395	29,66,134	3	26,285,263	0,147,1036
1	1226578	1230804	bookend.868.1	.	+	1226578	1230804	29,66,134	18	183,86,72,63,87,142,122,117,96,60,75,105,120,78,85,52,71,340	0,273,508,668,1001,1237,1467,1752,2127,2318,2475,2654,2925,3138,3314,3486,3724,3886
1	1231625	1234033	bookend.871.1	.	+	1231625	1234033	175,155,247	4	647,387,99,254	0,979,1876,2154
1	1231625	1234033	bookend.871.2	.	+	1231625	1234033	29,66,134	4	647,387,108,254	0,979,1867,2154
1	1234183	1235955	bookend.872.1	.	-	1234183	1235955	29,66,134	5	321,155,115,173,501	0,420,810,1001,1271
1	1236816	1238951	bookend.874.2	.	-	1236816	1238951	94,143,237	1	2135	0
1	1237143	1239202	bookend.874.1	.	+	1237143	1239202	94,143,237	1	2059	0
1	1240413	1242161	bookend.876.1	.	+	1240413	1242161	29,66,134	5	371,287,118,62,401	0,643,1011,1202,1347
1	1242704	1244151	bookend.877.1	.	+	1242704	1244151	94,143,237	4	192,71,136,300	0,737,903,1147
1	1246647	1248670	bookend.882.1	.	-	1246647	1248670	94,143,237	2	1356,554	0,1469
1	1252033	1257706	bookend.891.1	.	-	1252033	1257706	94,143,237	10	408,190,99,96,966,219,210,260,1608,332	0,508,793,978,1148,2186,2507,2832,3243,5341
1	1258576	1261421	bookend.892.1	.	-	1258576	1261421	29,66,134	9	323,193,213,144,114,102,61,37,152	0,450,781,1151,1435,1948,2169,2365,2693
1	1279387	1281615	bookend.909.1	.	+	1279387	1281615	29,66,134	3	850,372,512	0,1012,1716
1	1282742	1286560	bookend.911.1	.	-	1282742	1286560	29,66,134	19	217,95,65,58,70,80,28,62,36,98,63,52,79,42,85,112,85,106,150	0,325,515,740,896,1051,1226,1358,1500,1613,1885,2047,2183,2396,2542,2773,2976,3153,3668
1	1282742	1286560	bookend.911.2	.	-	1282742	1286560	175,155,247	19	217,95,65,58,70,80,28,62,36,98,83,52,79,42,85,112,85,106,150	0,325,515,740,896,1051,1226,1358,1500,1613,1885,2047,2183,2396,2542,2773,2976,3153,3668
1	1289738	1291094	bookend.915.1	.	-	1289738	1291094	29,66,134	3	327,72,323	0,413,1033
1	1291299	1292000	bookend.916.2	.	+	1291299	1292000	29,66,134	1	701	0
1	1292110	1293404	bookend.916.1	.	+	1292110	1293404	29,66,134	2	45,867	0,427
1	1293765	1294263	bookend.917.1	.	-	1293765	1294263	29,66,134	1	498	0
1	1294666	1299002	bookend.919.1	.	-	1294666	1299002	94,143,237	7	1109,1595,150,90,135,93,147	0,1274,3039,3278,3455,3804,4189
1	1300451	1301362	bookend.923.1	.	-	1300451	1301362	94,143,237	1	911	0
1	1301863	1302671	bookend.924.1	.	+	1301863	1302671	29,66,134	3	226,126,289	0,297,519
1	1301863	1302671	bookend.924.2	.	+	1301863	1302671	175,155,247	3	226,126,306	0,297,502
1	1301863	1302671	bookend.924.3	.	+	1301863	1302671	175,155,247	2	226,511	0,297
1	1303494	1307882	bookend.926.1	.	-	1303494	1307882	29,66,134	6	785,139,104,643,81,203	0,878,1126,1328,3297,4185
1	1313563	1315729	bookend.933.1	.	+	1313563	1315729	29,66,134	5	466,196,144,165,423	0,900,1216,1477,1743
1	1316258	1320912	bookend.934.1	.	+	1316258	1320912	29,66,134	9	179,2176,321,240,164,148,123,88,435	0,353,2608,3026,3346,3593,3829,4027,4219
1	1321908	1324780	bookend.937.1	.	+	1321908	1324780	29,66,134	14	110,65,85,127,99,68,108,78,133,97,124,109,84,301	0,348,498,664,879,1058,1223,1414,1597,1823,1996,2225,2399,2571
1	1325159	1331164	bookend.939.1	.	-	1325159	1331164	175,155,247	21	279,100,239,60,192,154,88,79,82,98,69,271,45,161,66,102,87,273,200,134,485	0,430,695,1034,1180,1477,1720,1884,2065,2234,2412,2677,3297,3562,3988,4159,4399,4604,4987,5314,5520
1	1331625	1333533	bookend.940.1	.	-	1331625	1333533	94,143,237	5	375,63,121,142,297	0,511,763,963,1611
1	1334541	1336342	bookend.943.1	.	+	1334541	1336342	175,155,247	6	113,195,142,121,63,419	0,213,790,1021,1226,1382
1	1334541	1336342	bookend.943.2	.	+	1334541	1336342	94,143,237	5	408,142,121,63,419	0,790,1021,1226,1382
1	1336414	1337849	bookend.943.3	.	-	1336414	1337849	29,66,134	4	572,156,213,202	0,672,929,1233
1	1340645	1343678	bookend.949.1	.	-	1340645	1343678	29,66,134	2	614,2339	0,694
1	1345039	1348451	bookend.950.1	.	+	1345039	1348451	29,66,134	9	69,774,481,99,201,89,100,99,371	0,428,1319,1902,2198,2487,2665,2859,3041
1	1345039	1348451	bookend.950.2	.	+	1345039	1348451	175,155,247	9	69,774,481,99,201,94,100,99,371	0,428,1319,1902,2198,2487,2665,2859,3041
1	1348451	1349305	bookend.950.3	.	-	1348451	1349305	29,66,134	1	854	0
1	1350189	1355442	bookend.951.1	.	+	1350189	1355442	29,66,134	13	260,70,106,109,169,461,136,249,221,259,233,499,529	0,643,917,1336,1523,1881,2448,2686,3034,3351,3731,4050,4724
1	1356252	1358375	bookend.952.1	.	-	1356252	1358375	29,66,134	3	822,606,202	0,905,1921
1	1358898	1361979	bookend.954.1	.	-	1358898	1361979	29,66,134	9	353,117,180,129,99,153,105,93,441	0,482,821,1326,1539,1781,2176,2419,2640
1	1358898	1361979	bookend.954.2	.	-	1358898	1361979	175,155,247	9	353,117,180,129,99,157,105,93,441	0,482,821,1326,1539,1781,2176,2419,2640
1	1365118	1368404	bookend.956.2	.	-	1365118	1368404	175,155,247	11	369,120,78,90,82,68,61,80,77,96,615	0,493,754,920,1099,1272,1482,1688,2028,2494,2671
1	1365118	1368789	bookend.956.1	.	-	1365118	1368789	29,66,134	12	369,120,78,90,82,68,61,80,77,96,145,251	0,493,754,920,1099,1272,1482,1688,2028,2494,2671,3420
1	1369052	1373098	bookend.957.1	.	-	1369052	1373098	29,66,134	3	494,2651,271	0,593,3775
1	1373297	1375716	bookend.958.3	.	-	1373297	1375716	29,66,134	7	364,84,186,190,106,193,334	0,453,619,950,1444,1731,2085
1	1375898	1378304	bookend.958.2	.	-	1375898	1378304	175,155,247	6	627,416,123,157,79,192	0,721,1240,1455,1766,2214
1	1375898	1379242	bookend.958.1	.	-	1375898	1379242	29,66,134	7	627,416,123,157,79,154,150	0,721,1240,1455,1766,2214,3194
1	1380852	1383077	bookend.961.1	.	-	1380852	1383077	94,143,237	3	329,974,727	0,423,1498
1	1383853	1387901	bookend.963.1	.	+	1383853	1387901	29,66,134	13	187,112,83,66,101,119,41,89,160,117,45,132,475	0,486,805,983,1547,1793,2255,2396,2556,2787,3170,3349,3573
1	1383853	1387901	bookend.963.2	.	+	1383853	1387901	175,155,247	13	187,112,83,66,101,124,41,89,160,117,45,132,475	0,486,805,983,1547,1793,2255,2396,2556,2787,3170,3349,3573
1	1387871	1391188	bookend.963.3	.	-	1387871	1391188	29,66,134	9	844,130,284,124,89,71,79,160,122	0,1009,1332,1709,2121,2392,2579,2905,3195
1	1387871	1391188	bookend.963.4	.	-	1387871	1391188	175,155,247	9	844,130,284,124,89,71,104,160,122	0,1009,1332,1709,2121,2392,2554,2905,3195
1	1387871	1391188	bookend.963.5	.	-	1387871	1391188	175,155,247	9	844,130,284,124,89,71,104,204,122	0,1009,1332,1709,2121,2392,2554,2905,3195
1	1387871	1391188	bookend.963.6	.	-	1387871	1391188	175,155,247	9	844,130,284,124,89,71,224,160,122	0,1009,1332,1709,2121,2392,2554,2905,3195
1	1396291	1399046	bookend.965.8	.	-	1396291	1399046	29,66,134	7	336,80,114,81,40,53,607	0,494,719,1205,1376,1538,2148
1	1399234	1400723	bookend.965.3	.	+	1399234	1400723	163,106,50	4	88,205,235,388	0,335,744,1101
1	1399234	1400723	bookend.965.4	.	+	1399234	1400723	29,66,134	3	88,205,745	0,335,744
1	1400907	1403112	bookend.965.1	.	+	1400907	1403112	175,155,247	6	248,205,69,133,454,490	0,395,768,938,1159,1715
1	1400907	1403112	bookend.965.2	.	+	1400907	1403112	29,66,134	5	248,205,69,133,1046	0,395,768,938,1159
1	1403094	1407497	bookend.965.5	.	-	1403094	1407497	175,155,247	12	346,517,126,133,125,96,138,101,109,102,87,343	0,501,1106,1522,2015,2465,2648,2862,3244,3446,3777,4060
1	1403094	1407497	bookend.965.6	.	-	1403094	1407497	29,66,134	13	346,517,126,133,125,96,138,101,109,102,87,147,69	0,501,1106,1522,2015,2465,2648,2862,3244,3446,3777,3964,4334
1	1403094	1407497	bookend.965.7	.	-	1403094	1407497	29,66,134	13	346,517,126,133,125,96,138,101,109,102,87,147,184	0,501,1106,1522,2015,2465,2648,2862,3244,3446,3777,3964,4219
1	1407808	1410778	bookend.966.1	.	-	1407808	1410778	29,66,134	11	392,57,78,33,75,90,102,68,82,134,160	0,649,808,988,1122,1543,1719,1947,2143,2376,2810
1	1411178	1413622	bookend.967.1	.	+	1411178	1413622	29,66,134	6	445,140,352,249,126,383	0,736,981,1477,1838,2061
1	1411178	1413622	bookend.967.2	.	+	1411178	1413622	175,155,247	6	445,178,352,249,126,383	0,698,981,1477,1838,2061
1	1411178	1413622	bookend.967.4	.	+	1411178	1413622	175,155,247	6	320,178,352,249,126,383	0,698,981,1477,1838,2061
1	1413696	1416155	bookend.967.3	.	-	1413696	1416155	29,66,134	9	359,147,146,177,100,179,114,159,170	0,459,720,949,1296,1500,1753,1978,2289
1	1416342	1418441	bookend.968.3	.	-	1416342	1418441	29,66,134	5	437,110,65,73,267	0,526,983,1631,1832
1	1419138	1421642	bookend.968.1	.	-	1419138	1421642	175,155,247	7	520,186,270,117,57,158,264	0,708,965,1309,1686,1834,2240
1	1419138	1421642	bookend.968.2	.	-	1419138	1421642	94,143,237	7	520,246,270,117,57,158,264	0,648,965,1309,1686,1834,2240
1	1419138	1421642	bookend.968.4	.	-	1419138	1421642	175,155,247	7	520,216,270,117,57,158,264	0,648,965,1309,1686,1834,2240
1	1425589	1428623	bookend.977.3	.	+	1425589	1428623	94,143,237	5	336,94,58,44,416	0,426,2309,2481,2618
1	1427834	1428623	bookend.977.2	.	+	1427834	1428623	175,155,247	3	122,44,416	0,236,373
1	1428016	1428623	bookend.977.4	.	+	1428016	1428623	175,155,247	2	98,416	0,191
1	1428087	1428623	bookend.977.1	.	+	1428087	1428623	232,132,34	2	27,416	0,120
1	1431260	1432759	bookend.984.1	.	-	1431260	1432759	29,66,134	4	464,334,227,169	0,546,1031,1330
1	1438134	1441440	bookend.988.1	.	-	1438134	1441440	29,66,134	12	381,115,89,74,147,157,94,113,100,201,124,224	0,461,676,850,1023,1367,1600,1763,2099,2311,2868,3082
1	1447580	1448503	bookend.1005.2	.	-	1447580	1448503	175,155,247	3	267,103,363	0,373,560
1	1447645	1448503	bookend.1005.1	.	-	1447645	1448503	175,155,247	3	202,103,363	0,308,495
1	1448731	1450856	bookend.1006.2	.	-	1448731	1450856	29,66,134	4	330,379,462,280	0,505,981,1845
1	1451057	1452877	bookend.1006.1	.	-	1451057	1452877	29,66,134	5	305,87,92,125,369	0,393,607,1237,1451
1	1454655	1455316	bookend.1007.1	.	-	1454655	1455316	94,143,237	1	661	0
1	1457043	1458697	bookend.1008.1	.	-	1457043	1458697	29,66,134	3	475,24,350	0,574,1304
1	1457043	1458697	bookend.1008.2	.	-	1457043	1458697	175,155,247	3	475,42,350	0,556,1304
1	1463110	1465893	bookend.1019.1	.	+	1463110	1465893	175,155,247	3	418,1676,446	0,538,2337
1	1463110	1465893	bookend.1019.2	.	+	1463110	1465893	175,155,247	2	2214,446	0,2337
1	1469603	1470899	bookend.1027.1	.	+	1469603	1470899	29,66,134	1	1296	0
1	1471399	1476095	bookend.1029.1	.	-	1471399	1476095	29,66,134	16	297,81,89,153,105,231,123,70,86,147,64,74,123,944,93,74	0,380,548,730,973,1203,1609,1838,1994,2271,2521,2695,2853,3196,4231,4622
1	1482591	1484050	bookend.1037.1	.	+	1482591	1484050	29,66,134	1	1459	0
1	1484100	1486932	bookend.1037.2	.	-	1484100	1486932	29,66,134	1	2832	0
1	1490989	1494240	bookend.1038.1	.	-	1490989	1494240	94,143,237	11	619,110,126,88,121,73,64,212,65,97,419	0,950,1146,1346,1538,1743,1899,2039,2338,2505,2832
1	1490989	1494240	bookend.1038.2	.	-	1490989	1494240	94,143,237	11	619,110,126,88,121,73,64,212,74,97,419	0,950,1146,1346,1538,1743,1899,2039,2338,2505,2832
1	1498206	1501818	bookend.1046.1	.	-	1498206	1501818	29,66,134	14	234,181,84,86,163,74,89,94,154,80,111,164,173,129	0,359,629,1022,1249,1499,1684,1949,2125,2393,2597,2960,3218,3483
1	1502378	1503824	bookend.1047.1	.	-	1502378	1503824	29,66,134	3	473,300,121	0,583,1325
1	1505026	1509150	bookend.1048.2	.	+	1505026	1509150	175,155,247	7	127,433,1334,278,32,414,622	0,534,1090,2502,2859,2997,3502
1	1505249	1509150	bookend.1048.4	.	+	1505249	1509150	29,66,134	7	213,433,1334,278,32,410,622	0,311,867,2279,2636,2774,3279
1	1509207	1510281	bookend.1048.3	.	-	1509207	1510281	94,143,237	3	229,80,143	0,484,931
1	1510418	1511683	bookend.1048.1	.	+	1510418	1511683	29,66,134	2	374,381	0,884
1	1512779	1517256	bookend.1051.3	.	-	1512779	1517256	175,155,247	11	514,371,96,272,175,201,102,414,189,118,474	0,594,1045,1214,1570,1810,2082,2258,3041,3807,4003
1	1512779	1518802	bookend.1051.1	.	-	1512779	1518802	94,143,237	13	514,371,96,272,175,201,102,414,189,118,275,46,233	0,594,1045,1214,1570,1810,2082,2258,3041,3807,4003,5401,5790
1	1512779	1518802	bookend.1051.2	.	-	1512779	1518802	175,155,247	13	514,371,96,272,175,201,102,414,203,118,275,46,233	0,594,1045,1214,1570,1810,2082,2258,3041,3807,4003,5401,5790
1	1523663	1524381	bookend.1059.1	.	+	1523663	1524381	232,187,56	1	718	0
1	1530113	1531426	bookend.1072.1	.	+	1530113	1531426	175,155,247	3	223,163,571	0,316,742
1	1530113	1531426	bookend.1072.3	.	+	1530113	1531426	175,155,247	3	223,163,571	0,316,742
1	1531640	1534390	bookend.1073.1	.	-	1531640	1534390	29,66,134	9	294,112,101,114,105,84,60,48,448	0,378,623,843,1089,1276,1711,1862,2302
1	1539053	1540651	bookend.1082.1	.	-	1539053	1540651	29,66,134	4	243,311,189,570	0,330,728,1028
1	1544962	1547826	bookend.1092.1	.	-	1544962	1547826	94,143,237	3	601,150,744	0,1225,2120
1	1553602	1556847	bookend.1101.2	.	+	1553602	1556847	232,132,34	4	157,88,1596,190	0,1210,1388,3055
1	1553602	1557745	bookend.1101.1	.	+	1553602	1557745	29,66,134	7	157,79,1596,210,135,153,321	0,1219,1388,3055,3342,3573,3822
1	1554794	1556847	bookend.1101.3	.	+	1554794	1556847	175,155,247	3	106,1596,190	0,196,1863
1	1558829	1559756	bookend.1102.1	.	-	1558829	1559756	94,143,237	3	295,142,141	0,546,786
1	1560676	1564147	bookend.1104.1	.	-	1560676	1564147	29,66,134	14	363,53,119,87,75,75,83,37,156,69,129,114,69,223	0,466,636,860,1067,1276,1528,1692,1901,2335,2488,2713,2905,3248
1	1564549	1567461	bookend.1106.1	.	+	1564549	1567461	29,66,134	8	312,212,79,288,149,117,180,363	0,602,1072,1268,1792,2062,2276,2549
1	1564549	1567461	bookend.1106.2	.	+	1564549	1567461	175,155,247	7	312,549,288,149,117,180,363	0,602,1268,1792,2062,2276,2549
1	1569156	1570608	bookend.1109.3	.	-	1569156	1570608	175,155,247	2	930,363	0,1089
1	1569156	1571637	bookend.1109.2	.	-	1569156	1571637	175,155,247	6	930,134,89,47,89,124	0,1089,1831,2001,2139,2357
1	1569156	1572471	bookend.1109.1	.	-	1569156	1572471	94,143,237	7	930,134,89,47,89,118,299	0,1089,1831,2001,2139,2792,3016
1	1576859	1582609	bookend.1111.1	.	+	1576859	1582609	29,66,134	8	289,1974,127,86,239,87,100,1232	0,362,2454,2674,3170,3765,4324,4518
1	1582607	1583662	bookend.1111.2	.	-	1582607	1583662	29,66,134	3	277,383,93	0,357,962
1	1584072	1585363	bookend.1112.2	.	+	1584072	1585363	29,66,134	4	80,275,380,203	0,241,608,1088
1	1585409	1587730	bookend.1112.1	.	-	1585409	1587730	29,66,134	5	522,61,566,371,135	0,620,748,1498,2186
1	1589992	1591012	bookend.1118.1	.	+	1589992	1591012	94,143,237	1	1020	0
1	1594059	1595783	bookend.1124.1	.	-	1594059	1595783	29,66,134	6	371,268,121,54,106,109	0,480,863,1073,1261,1615
1	1596006	1597884	bookend.1125.1	.	-	1596006	1597884	29,66,134	3	661,150,752	0,896,1126
1	1599908	1601223	bookend.1130.1	.	+	1599908	1601223	29,66,134	5	426,27,60,54,283	0,598,733,900,1032
1	1600453	1601223	bookend.1130.4	.	+	1600453	1601223	29,66,134	4	80,60,54,283	0,188,355,487
1	1601191	1605025	bookend.1130.2	.	-	1601191	1605025	29,66,134	5	771,1455,165,802,136	0,861,2431,2684,3698
1	1601191	1605025	bookend.1130.3	.	-	1601191	1605025	175,155,247	5	771,1455,165,802,140	0,861,2431,2684,3694
1	1607308	1611565	bookend.1132.1	.	-	1607308	1611565	94,143,237	13	229,142,72,258,149,109,194,796,105,88,72,88,304	0,331,562,1214,1559,1790,2007,2293,3177,3365,3545,3765,3953
1	1618600	1623451	bookend.1142.1	.	-	1618600	1623451	29,66,134	4	2129,150,2166,155	0,2216,2447,4696
1	1625008	1629188	bookend.1146.1	.	+	1625008	1629188	175,155,247	12	194,293,121,122,102,75,80,151,231,279,114,395	0,276,689,1222,1501,1833,2320,2595,2819,3151,3520,3785
1	1630777	1635806	bookend.1153.1	.	-	1630777	1635806	94,143,237	12	495,105,264,162,78,82,173,76,143,162,174,889	0,612,801,1138,1566,2194,2354,2622,2841,3156,3826,4140
1	1630777	1635806	bookend.1153.2	.	-	1630777	1635806	175,155,247	11	495,105,162,78,82,173,76,143,162,174,889	0,612,1138,1566,2194,2354,2622,2841,3156,3826,4140
1	1639288	1640863	bookend.1159.1	.	+	1639288	1640863	175,155,247	4	113,237,394,478	0,298,632,1097
1	1639288	1640863	bookend.1159.2	.	+	1639288	1640863	29,66,134	3	113,728,478	0,298,1097
1	1641067	1642664	bookend.1161.1	.	-	1641067	1642664	29,66,134	3	492,724,79	0,582,1518
1	1643562	1643889	bookend.1162.1	.	-	1643562	1643889	175,155,247	1	327	0
1	1645573	1647149	bookend.1164.1	.	-	1645573	1647149	29,66,134	1	1576	0
1	1647750	1659441	bookend.1166.1	.	-	1647750	1659441	29,66,134	43	378,186,51,801,230,113,84,119,120,160,190,69,126,110,152,130,98,124,161,85,95,138,87,50,82,61,53,338,118,120,94,77,138,127,92,93,117,111,94,122,101,209,186	0,476,748,875,1780,2099,2293,2465,2706,2977,3231,3505,3686,3897,4082,4363,4576,4763,4968,5216,6072,6268,6531,6700,6837,7081,7225,7369,7880,8079,8450,8640,8804,9044,9316,9512,9689,9890,10137,10333,10548,10740,11505
1	1662465	1664435	bookend.1170.1	.	-	1662465	1664435	29,66,134	6	373,105,499,116,70,280	0,448,770,1341,1534,1690
1	1665393	1668903	bookend.1172.1	.	-	1665393	1668903	29,66,134	4	1550,542,457,364	0,1843,2605,3146
1	1669349	1671876	bookend.1173.2	.	+	1669349	1671876	29,66,134	3	178,810,1143	0,501,1384
1	1671925	1673836	bookend.1173.1	.	+	1671925	1673836	29,66,134	2	53,1721	0,190
1	1673804	1674247	bookend.1173.4	.	-	1673804	1674247	175,155,247	2	207,144	0,299
1	1673804	1676091	bookend.1173.3	.	-	1673804	1676091	94,143,237	8	207,126,99,118,86,174,261,607	0,299,519,712,927,1085,1327,1680
1	1679165	1681706	bookend.1178.1	.	+	1679165	1681706	29,66,134	9	172,116,60,186,105,97,108,136,288	0,435,658,955,1235,1457,1748,1996,2253
1	1680779	1681706	bookend.1178.2	.	+	1680779	1681706	175,155,247	3	242,136,288	0,382,639
1	1682223	1687446	bookend.1180.1	.	+	1682223	1687446	94,143,237	11	1076,253,808,125,85,166,41,268,124,361,656	0,1165,1510,2421,2679,3095,3363,3490,3903,4124,4567
1	1685113	1689886	bookend.1180.3	.	-	1685113	1689886	94,143,237	3	3192,410,989	0,3275,3784
1	1687231	1689886	bookend.1180.2	.	-	1687231	1689886	94,143,237	3	1074,410,989	0,1157,1666
1	1697586	1701029	bookend.1190.2	.	-	1697586	1701029	29,66,134	3	246,91,2894	0,352,549
1	1701118	1702746	bookend.1190.1	.	-	1701118	1702746	29,66,134	2	811,676	0,952
1	1703088	1704691	bookend.1191.1	.	-	1703088	1704691	29,66,134	2	824,697	0,906
1	1707008	1709327	bookend.1196.1	.	+	1707008	1709327	29,66,134	5	187,384,131,615,325	0,635,1096,1303,1994
1	1715360	1717270	bookend.1205.2	.	+	1715360	1717270	94,143,237	6	24,113,66,66,45,409	0,835,1058,1198,1330,1501
1	1715360	1717270	bookend.1205.3	.	+	1715360	1717270	94,143,237	6	482,113,66,66,45,409	0,835,1058,1198,1330,1501
1	1715360	1717270	bookend.1205.4	.	+	1715360	1717270	94,143,237	6	482,113,66,66,45,409	0,835,1058,1198,1330,1501
1	1715360	1717270	bookend.1205.5	.	+	1715360	1717270	175,155,247	6	24,97,66,66,45,409	0,851,1058,1198,1330,1501
1	1715360	1717270	bookend.1205.6	.	+	1715360	1717270	94,143,237	5	948,66,66,45,409	0,1058,1198,1330,1501
1	1715360	1717270	bookend.1205.7	.	+	1715360	1717270	175,155,247	6	482,97,66,66,45,409	0,851,1058,1198,1330,1501
1	1715910	1717270	bookend.1205.1	.	+	1715910	1717270	175,155,247	6	170,113,66,66,45,409	0,285,508,648,780,951
1	1717447	1718881	bookend.1206.1	.	-	1717447	1718881	29,66,134	4	302,182,59,210	0,672,982,1224
1	1719017	1720383	bookend.1207.1	.	+	1719017	1720383	94,143,237	3	218,138,407	0,742,959
1	1721508	1723520	bookend.1212.1	.	+	1721508	1723520	94,143,237	1	2012	0
1	1723599	1724494	bookend.1212.2	.	-	1723599	1724494	94,143,237	2	515,261	0,634
1	1725383	1726230	bookend.1213.1	.	-	1725383	1726230	29,66,134	2	499,199	0,648
1	1726628	1728416	bookend.1214.1	.	+	1726628	1728416	29,66,134	2	229,460	0,1328
1	1730248	1732602	bookend.1220.1	.	+	1730248	1732602	29,66,134	7	84,50,92,81,98,76,229	0,710,1045,1218,1382,1765,2125
1	1730248	1732602	bookend.1220.2	.	+	1730248	1732602	175,155,247	7	84,87,92,81,98,76,445	0,673,1045,1218,1382,1765,1909
1	1732876	1737508	bookend.1221.1	.	+	1732876	1737508	175,155,247	14	423,139,220,101,122,92,106,155,107,122,98,200,367,222	0,601,901,1237,1794,1989,2235,2619,3061,3275,3478,3655,3958,4410
1	1732876	1737508	bookend.1221.2	.	+	1732876	1737508	29,66,134	14	423,139,236,101,122,92,106,155,107,122,98,200,367,222	0,601,885,1237,1794,1989,2235,2619,3061,3275,3478,3655,3958,4410
1	1744779	1747717	bookend.1235.1	.	+	1744779	1747717	29,66,134	6	538,293,129,66,69,347	0,1430,1981,2256,2413,2591
1	1744779	1747717	bookend.1235.2	.	+	1744779	1747717	175,155,247	6	538,293,129,66,97,347	0,1430,1981,2256,2413,2591
1	1745976	1747717	bookend.1235.3	.	+	1745976	1747717	175,155,247	5	526,129,66,69,347	0,784,1059,1216,1394
1	1746701	1747717	bookend.1235.4	.	+	1746701	1747717	175,155,247	4	188,66,69,347	0,334,491,669
1	1748333	1749527	bookend.1237.2	.	+	1748333	1749527	29,66,134	2	443,500	0,694
1	1749621	1754016	bookend.1237.1	.	+	1749621	1754016	94,143,237	13	292,159,112,120,158,180,35,157,54,93,143,155,356	0,740,1006,1234,1493,1905,2309,2452,2881,3016,3476,3771,4039
1	1754266	1761817	bookend.1238.1	.	+	1754266	1761817	29,66,134	26	811,52,75,220,127,105,206,93,98,162,144,48,118,66,62,57,69,196,246,62,78,96,104,145,81,263	0,995,1141,1296,1801,2044,2295,2598,2780,2960,3467,3707,3879,4074,4256,4470,4657,4848,5351,5924,6068,6450,6635,6817,7034,7288
1	1754266	1761817	bookend.1238.2	.	+	1754266	1761817	175,155,247	25	811,52,75,632,105,206,93,98,162,144,48,118,66,62,57,99,196,246,62,78,96,104,145,81,263	0,995,1141,1296,2044,2295,2598,2780,2960,3467,3707,3879,4074,4256,4470,4657,4848,5351,5924,6068,6450,6635,6817,7034,7288
1	1760824	1761817	bookend.1238.4	.	+	1760824	1761817	175,155,247	4	181,145,81,263	0,259,476,730
1	1761416	1761817	bookend.1238.3	.	+	1761416	1761817	175,155,247	1	401	0
1	1762223	1762788	bookend.1239.1	.	+	1762223	1762788	29,66,134	2	85,409	0,156
1	1762748	1764873	bookend.1239.3	.	-	1762748	1764873	175,155,247	7	240,72,76,88,74,163,507	0,342,595,792,1055,1204,1618
1	1762748	1766279	bookend.1239.2	.	-	1762748	1766279	29,66,134	10	240,72,76,88,74,163,228,248,130,362	0,342,595,792,1055,1204,1618,2552,2882,3169
1	1766575	1768663	bookend.1240.1	.	-	1766575	1768663	29,66,134	4	675,160,422,116	0,776,1154,1972
1	1768992	1770688	bookend.1241.2	.	+	1768992	1770688	175,155,247	2	646,604	0,1092
1	1768992	1771312	bookend.1241.1	.	+	1768992	1771312	94,143,237	3	646,319,429	0,1092,1891
1	1771405	1773305	bookend.1241.4	.	-	1771405	1773305	175,155,247	5	352,63,45,225,567	0,486,691,903,1333
1	1771405	1773305	bookend.1241.5	.	-	1771405	1773305	175,155,247	4	409,63,437,567	0,486,691,1333
1	1771405	1773305	bookend.1241.6	.	-	1771405	1773305	94,143,237	4	549,45,225,567	0,691,903,1333
1	1772215	1773305	bookend.1241.3	.	-	1772215	1773305	29,66,134	2	318,567	0,523
1	1779339	1784471	bookend.1247.1	.	+	1779339	1784471	29,66,134	15	447,125,106,91,173,105,89,108,91,90,48,72,94,127,489	0,834,1186,1380,1747,2355,2587,2851,3114,3310,3481,3822,3979,4162,4643
1	1786855	1789727	bookend.1253.1	.	+	1786855	1789727	175,155,247	10	188,119,67,72,67,92,138,105,84,369	0,292,595,761,1366,1559,1841,2065,2306,2503
1	1786855	1789727	bookend.1253.2	.	+	1786855	1789727	29,66,134	11	188,119,67,72,125,67,92,138,105,84,369	0,292,595,761,930,1366,1559,1841,2065,2306,2503
1	1790230	1796727	bookend.1254.1	.	+	1790230	1796727	29,66,134	11	116,270,102,1824,189,137,243,187,66,250,631	0,523,1079,1287,3192,3528,4179,4840,5297,5475,5866
1	1790230	1796727	bookend.1254.2	.	+	1790230	1796727	175,155,247	11	116,270,102,1824,197,137,243,187,66,250,631	0,523,1079,1287,3184,3528,4179,4840,5297,5475,5866
1	1797237	1798113	bookend.1257.1	.	+	1797237	1798113	94,143,237	1	876	0
1	1801177	1803970	bookend.1263.1	.	-	1801177	1803970	29,66,134	8	325,96,237,177,225,177,410,278	0,401,846,1179,1468,1764,2020,2515
1	1804400	1807661	bookend.1265.1	.	-	1804400	1807661	175,155,247	11	324,67,144,67,216,213,154,111,148,436,355	0,415,562,786,968,1266,1563,1832,2137,2362,2906
1	1804400	1807661	bookend.1265.2	.	-	1804400	1807661	94,143,237	11	324,67,155,67,216,213,154,111,148,436,355	0,415,551,786,968,1266,1563,1832,2137,2362,2906
1	1804400	1807661	bookend.1265.3	.	-	1804400	1807661	175,155,247	10	324,67,155,67,511,154,111,148,436,355	0,415,551,786,968,1563,1832,2137,2362,2906
1	1807965	1815462	bookend.1266.1	.	-	1807965	1815462	29,66,134	21	671,201,135,141,195,128,76,150,354,150,290,197,155,48,129,115,116,75,160,69,71	0,770,1053,1256,1540,1847,2540,2906,3197,3642,4484,4867,5168,5420,5961,6178,6481,6693,6960,7208,7426
1	1807965	1815462	bookend.1266.2	.	-	1807965	1815462	175,155,247	20	671,201,135,141,195,128,76,150,354,150,290,197,155,670,115,116,75,160,69,71	0,770,1053,1256,1540,1847,2540,2906,3197,3642,4484,4867,5168,5420,6178,6481,6693,6960,7208,7426
1	1816053	1817289	bookend.1267.1	.	-	1816053	1817289	29,66,134	3	349,449,62	0,491,1174
1	1816053	1817289	bookend.1267.2	.	-	1816053	1817289	29,66,134	3	355,449,62	0,491,1174
1	1820282	1821889	bookend.1272.1	.	-	1820282	1821889	29,66,134	1	1607	0
1	1822599	1823948	bookend.1274.1	.	+	1822599	1823948	175,155,247	3	84,42,451	0,744,898
1	1822599	1823948	bookend.1274.2	.	+	1822599	1823948	29,66,134	3	84,67,451	0,744,898
1	1826822	1828331	bookend.1285.1	.	+	1826822	1828331	94,143,237	4	462,333,117,336	0,551,975,1173
1	1828444	1829925	bookend.1285.2	.	-	1828444	1829925	29,66,134	3	460,321,449	0,542,1032
1	1830561	1832330	bookend.1287.2	.	-	1830561	1832330	175,155,247	1	1769	0
1	1830561	1832553	bookend.1287.1	.	-	1830561	1832553	29,66,134	2	1119,216	0,1776
1	1832942	1834874	bookend.1288.1	.	+	1832942	1834874	175,155,247	7	155,142,148,76,112,50,403	0,477,712,943,1126,1332,1529
1	1832942	1834874	bookend.1288.2	.	+	1832942	1834874	29,66,134	7	155,142,148,76,112,92,403	0,477,712,943,1126,1332,1529
1	1834887	1837669	bookend.1288.3	.	-	1834887	1837669	29,66,134	5	720,85,133,675,242	0,1057,1226,1582,2540
1	1843564	1846278	bookend.1297.1	.	+	1843564	1846278	29,66,134	5	426,141,141,107,384	0,1064,1281,1537,2330
1	1847882	1849693	bookend.1299.1	.	+	1847882	1849693	29,66,134	5	350,141,141,107,392	0,433,706,1226,1419
1	1847882	1849693	bookend.1299.2	.	+	1847882	1849693	175,155,247	4	574,141,107,392	0,706,1226,1419
1	1853132	1855052	bookend.1305.1	.	-	1853132	1855052	175,155,247	4	183,107,219,1138	0,272,482,782
1	1857788	1860717	bookend.1311.1	.	-	1857788	1860717	29,66,134	8	398,99,75,101,124,204,186,131	0,545,729,904,1540,1772,2191,2798
1	1867005	1868885	bookend.1316.1	.	-	1867005	1868885	232,132,34	1	1880	0
1	1868955	1873718	bookend.1317.2	.	-	1868955	1873718	175,155,247	11	356,126,147,102,1209,120,60,42,82,144,619	0,643,907,1201,1411,2711,2958,3270,3394,3789,4144
1	1868955	1873718	bookend.1317.3	.	-	1868955	1873718	29,66,134	11	356,126,141,102,1209,120,60,42,82,144,619	0,643,907,1201,1411,2711,2958,3270,3394,3789,4144
1	1869395	1873718	bookend.1317.1	.	-	1869395	1873718	175,155,247	10	329,141,102,1209,120,60,42,82,144,619	0,467,761,971,2271,2518,2830,2954,3349,3704
1	1883001	1883847	bookend.1329.1	.	+	1883001	1883847	29,66,134	1	846	0
1	1884935	1886897	bookend.1331.1	.	-	1884935	1886897	29,66,134	4	333,408,750,111	0,405,897,1851
1	1884935	1886897	bookend.1331.2	.	-	1884935	1886897	175,155,247	4	333,408,750,115	0,405,897,1847
1	1889391	1891158	bookend.1334.1	.	+	1889391	1891158	29,66,134	3	251,130,547	0,405,1220
1	1892272	1894138	bookend.1337.2	.	-	1892272	1894138	29,66,134	2	1354,106	0,1760
1	1894399	1896915	bookend.1337.1	.	-	1894399	1896915	29,66,134	5	289,107,184,173,135	0,387,591,1362,2381
1	1897208	1899210	bookend.1338.1	.	+	1897208	1899210	29,66,134	4	96,491,282,608	0,353,932,1394
1	1899963	1904760	bookend.1340.1	.	+	1899963	1904760	94,143,237	11	144,753,69,1194,99,159,86,199,111,207,276	0,548,1387,1560,2865,3077,3352,3522,3799,4001,4521
1	1899963	1904760	bookend.1340.2	.	+	1899963	1904760	94,143,237	12	144,133,753,69,1194,99,159,86,199,111,207,276	0,333,548,1387,1560,2865,3077,3352,3522,3799,4001,4521
1	1907091	1910847	bookend.1344.1	.	+	1907091	1910847	175,155,247	6	78,2442,49,108,91,417	0,189,2715,2843,3045,3339
1	1907091	1910847	bookend.1344.2	.	+	1907091	1910847	29,66,134	6	78,2447,49,108,91,417	0,184,2715,2843,3045,3339
1	1907091	1910847	bookend.1344.3	.	+	1907091	1910847	94,143,237	5	2631,49,108,91,417	0,2715,2843,3045,3339
1	1911111	1913298	bookend.1345.2	.	+	1911111	1913298	29,66,134	7	456,242,97,184,82,73,495	0,530,857,1044,1329,1517,1692
1	1913254	1914935	bookend.1345.3	.	-	1913254	1914935	29,66,134	3	762,358,321	0,935,1360
1	1915008	1916274	bookend.1345.4	.	-	1915008	1916274	29,66,134	2	855,319	0,947
1	1916422	1917725	bookend.1345.1	.	+	1916422	1917725	94,143,237	2	471,727	0,576
1	1917999	1919760	bookend.1345.5	.	-	1917999	1919760	29,66,134	2	1354,254	0,1507
1	1920177	1921181	bookend.1346.1	.	-	1920177	1921181	175,155,247	2	792,30	0,974
1	1920177	1921181	bookend.1346.2	.	-	1920177	1921181	175,155,247	2	779,30	0,974
1	1922351	1926212	bookend.1348.1	.	+	1922351	1926212	29,66,134	13	541,118,108,173,100,75,131,136,120,147,105,102,453	0,789,1001,1218,1470,1657,1841,2113,2334,2545,2786,2989,3408
1	1926631	1930360	bookend.1349.1	.	+	1926631	1930360	94,143,237	13	640,118,108,173,100,75,131,136,120,147,105,102,376	0,728,923,1105,1363,1546,1731,2103,2327,2530,2760,2949,3353
1	1930511	1931622	bookend.1349.2	.	+	1930511	1931622	94,143,237	3	189,45,617	0,279,494
1	1933385	1934043	bookend.1352.1	.	-	1933385	1934043	94,143,237	1	658	0
1	1935321	1936817	bookend.1354.1	.	-	1935321	1936817	29,66,134	5	387,107,141,141,343	0,477,682,906,1153
1	1938910	1940463	bookend.1360.1	.	-	1938910	1940463	29,66,134	5	461,107,141,141,358	0,553,747,963,1195
1	1942583	1944933	bookend.1363.4	.	-	1942583	1944933	232,187,56	9	275,167,148,118,37,130,91,106,284	0,364,612,860,1170,1310,1578,1857,2066
1	1942583	1944933	bookend.1363.5	.	-	1942583	1944933	232,187,56	8	275,167,458,34,130,101,106,284	0,364,612,1170,1310,1578,1857,2066
1	1942835	1944933	bookend.1363.2	.	-	1942835	1944933	232,187,56	8	279,148,210,34,130,210,102,284	0,360,608,918,1058,1326,1609,1814
1	1942835	1944933	bookend.1363.3	.	-	1942835	1944933	232,187,56	5	279,828,210,102,284	0,360,1326,1609,1814
1	1945088	1946076	bookend.1363.1	.	+	1945088	1946076	29,66,134	1	988	0
1	1946816	1950728	bookend.1364.1	.	+	1946816	1950728	94,143,237	13	148,93,60,273,75,57,141,51,96,84,102,125,127	0,1306,1612,1757,2119,2268,2498,2750,2908,3121,3332,3514,3785
1	1946816	1950728	bookend.1364.2	.	+	1946816	1950728	29,66,134	12	148,93,60,273,75,57,141,51,96,84,102,398	0,1306,1612,1757,2119,2268,2498,2750,2908,3121,3332,3514
1	1950830	1952768	bookend.1364.3	.	-	1950830	1952768	29,66,134	2	688,303	0,1635
1	1954849	1958694	bookend.1371.2	.	+	1954849	1958694	29,66,134	5	48,2027,274,335,412	0,506,2627,2992,3433
1	1954849	1958694	bookend.1371.3	.	+	1954849	1958694	175,155,247	5	182,2027,274,335,412	0,506,2627,2992,3433
1	1958928	1959946	bookend.1371.1	.	+	1958928	1959946	29,66,134	1	1018	0
1	1960081	1962961	bookend.1371.5	.	-	1960081	1962961	175,155,247	5	483,241,314,1152,46	0,573,888,1292,2834
1	1960081	1963011	bookend.1371.4	.	-	1960081	1963011	29,66,134	5	483,241,314,1152,41	0,573,888,1292,2889
1	1963245	1965204	bookend.1372.1	.	-	1963245	1965204	94,143,237	1	1959	0
1	1965841	1967219	bookend.1375.4	.	+	1965841	1967219	29,66,134	1	1378	0
1	1967092	1969527	bookend.1375.5	.	-	1967092	1969527	29,66,134	7	252,165,115,196,117,123,218	0,510,771,1133,1419,1691,2217
1	1969730	1973756	bookend.1375.1	.	+	1969730	1973756	175,155,247	12	149,574,170,86,50,68,101,13,185,87,95,334	0,693,1352,1747,1941,2092,2300,2536,2657,2980,3492,3692
1	1969730	1973756	bookend.1375.2	.	+	1969730	1973756	175,155,247	13	153,181,322,170,86,50,68,101,13,185,87,95,334	0,693,945,1352,1747,1941,2092,2300,2536,2657,2980,3492,3692
1	1969730	1973756	bookend.1375.3	.	+	1969730	1973756	29,66,134	12	153,574,170,86,50,68,101,13,185,87,95,334	0,693,1352,1747,1941,2092,2300,2536,2657,2980,3492,3692
1	1973762	1974303	bookend.1375.6	.	-	1973762	1974303	29,66,134	1	541	0
1	1989478	1990725	bookend.1393.2	.	+	1989478	1990725	29,66,134	3	48,38,589	0,189,658
1	1989478	1990725	bookend.1393.6	.	+	1989478	1990725	29,66,134	2	227,589	0,658
1	1989478	1990725	bookend.1393.7	.	+	1989478	1990725	29,66,134	2	48,589	0,658
1	1990659	1992206	bookend.1393.4	.	-	1990659	1992206	29,66,134	4	304,73,101,154	0,783,1224,1393
1	1990659	1992206	bookend.1393.5	.	-	1990659	1992206	29,66,134	4	304,73,87,154	0,783,1224,1393
1	1992337	1993785	bookend.1393.1	.	+	1992337	1993785	29,66,134	4	208,200,437,242	0,369,686,1206
1	1993949	1996110	bookend.1393.3	.	-	1993949	1996110	29,66,134	2	1090,931	0,1230
1	2001569	2002692	bookend.1404.1	.	+	2001569	2002692	29,66,134	1	1123	0
1	2002684	2003437	bookend.1404.3	.	-	2002684	2003437	94,143,237	2	319,326	0,427
1	2003627	2007063	bookend.1404.2	.	-	2003627	2007063	94,143,237	16	255,110,42,102,99,61,122,86,85,84,74,64,69,84,71,26	0,360,565,722,1060,1239,1421,1758,1922,2096,2259,2425,2568,2723,2904,3410
1	2007618	2011979	bookend.1406.1	.	+	2007618	2011979	175,155,247	13	280,289,148,138,63,122,55,98,212,101,82,62,267	0,567,1104,1642,1878,2107,2398,2532,2940,3468,3735,3920,4094
1	2007618	2011979	bookend.1406.2	.	+	2007618	2011979	29,66,134	12	280,289,148,138,63,122,232,212,101,82,62,267	0,567,1104,1642,1878,2107,2398,2940,3468,3735,3920,4094
1	2010505	2011979	bookend.1406.4	.	+	2010505	2011979	175,155,247	5	265,101,82,62,267	0,581,848,1033,1207
1	2011891	2013512	bookend.1406.3	.	-	2011891	2013512	29,66,134	2	298,1216	0,405
1	2014001	2016054	bookend.1408.1	.	-	2014001	2016054	29,66,134	1	2053	0
1	2016303	2024685	bookend.1409.1	.	-	2016303	2024685	29,66,134	20	353,68,265,99,142,106,68,60,263,78,249,33,130,86,85,178,235,122,160,351	0,625,820,1386,1607,1937,2348,2567,3379,3725,4445,5069,5473,5790,5974,6149,6746,7352,7559,8031
1	2016303	2024685	bookend.1409.2	.	-	2016303	2024685	175,155,247	20	353,68,265,99,142,106,68,60,263,78,249,33,130,86,85,178,247,122,160,351	0,625,820,1386,1607,1937,2348,2567,3379,3725,4445,5069,5473,5790,5974,6149,6734,7352,7559,8031
1	2025598	2026291	bookend.1411.3	.	+	2025598	2026291	175,155,247	1	693	0
1	2025598	2027352	bookend.1411.1	.	+	2025598	2027352	29,66,134	3	543,322,510	0,835,1244
1	2025598	2027352	bookend.1411.2	.	+	2025598	2027352	175,155,247	2	543,919	0,835
1	2027732	2029591	bookend.1413.6	.	+	2027732	2029591	175,155,247	4	73,924,150,305	0,320,1317,1554
1	2027732	2029591	bookend.1413.7	.	+	2027732	2029591	29,66,134	4	84,924,150,305	0,320,1317,1554
1	2029951	2031367	bookend.1413.5	.	+	2029951	2031367	175,155,247	1	1416	0
1	2032344	2033936	bookend.1413.4	.	+	2032344	2033936	29,66,134	3	554,322,416	0,725,1176
1	2034155	2035729	bookend.1413.2	.	+	2034155	2035729	175,155,247	3	601,322,485	0,668,1089
1	2034155	2035729	bookend.1413.3	.	+	2034155	2035729	175,155,247	2	990,485	0,1089
1	2035686	2037428	bookend.1413.1	.	+	2035686	2037428	94,143,237	3	755,322,497	0,833,1245
1	2037232	2040233	bookend.1413.8	.	-	2037232	2040233	29,66,134	7	322,92,736,221,83,49,256	0,406,576,1490,2267,2454,2745
1	2040421	2047613	bookend.1414.1	.	+	2040421	2047613	29,66,134	14	248,91,433,75,45,94,59,126,53,34,90,987,1080,1741	0,459,653,1208,1416,1798,2002,2159,2540,2858,2974,3168,4285,5451
1	2040421	2047613	bookend.1414.2	.	+	2040421	2047613	175,155,247	15	248,91,433,75,45,94,59,126,53,34,90,987,1080,519,1138	0,459,653,1208,1416,1798,2002,2159,2540,2858,2974,3168,4285,5451,6054
1	2045713	2047440	bookend.1414.3	.	-	2045713	2047440	249,113,113	1	1727	0
1	2047882	2049337	bookend.1415.1	.	+	2047882	2049337	29,66,134	4	304,233,51,412	0,414,737,1043
1	2049622	2049973	bookend.1416.2	.	-	2049622	2049973	175,155,247	1	351	0
1	2049622	2052066	bookend.1416.1	.	-	2049622	2052066	29,66,134	10	305,63,83,168,72,23,165,41,92,268	0,473,851,1080,1337,1509,1609,1861,1979,2176
1	2052482	2055274	bookend.1417.1	.	-	2052482	2055274	29,66,134	8	393,87,133,274,127,254,129,132	0,503,675,892,1303,1512,1985,2660
1	2052482	2055274	bookend.1417.2	.	-	2052482	2055274	175,155,247	8	393,87,133,274,127,254,129,136	0,503,675,892,1303,1512,1985,2656
1	2052482	2055274	bookend.1417.3	.	-	2052482	2055274	94,143,237	8	393,87,133,274,127,254,129,149	0,503,675,892,1303,1512,1985,2643
1	2055731	2060246	bookend.1418.2	.	-	2055731	2060246	175,155,247	4	417,538,192,2953	0,502,1120,1562
1	2055731	2060246	bookend.1418.3	.	-	2055731	2060246	175,155,247	3	327,810,2953	0,502,1562
1	2059814	2060380	bookend.1418.1	.	+	2059814	2060380	249,113,113	1	566	0
1	2060497	2067340	bookend.1419.3	.	-	2060497	2067340	175,155,247	18	279,204,249,210,240,219,94,350,197,181,290,241,211,191,119,91,147,191	0,374,699,1030,1698,2105,2394,2824,3262,3621,4138,4634,5335,5634,5998,6235,6404,6652
1	2060731	2061916	bookend.1419.2	.	+	2060731	2061916	249,113,113	1	1185	0
1	2067508	2070446	bookend.1419.1	.	+	2067508	2070446	29,66,134	5	502,248,292,153,793	0,740,1476,1849,2145
1	2070735	2073581	bookend.1420.1	.	+	2070735	2073581	29,66,134	2	158,2480	0,366
1	2076507	2077694	bookend.1420.2	.	-	2076507	2077694	29,66,134	2	803,279	0,908
1	2078871	2081934	bookend.1424.1	.	-	2078871	2081934	29,66,134	7	530,73,51,431,325,100,333	0,640,845,1005,1598,2235,2730
1	2083423	2087133	bookend.1429.3	.	+	2083423	2087133	175,155,247	10	160,116,35,42,82,71,272,358,522,556	0,261,567,762,894,1063,1384,1801,2292,3154
1	2083423	2087133	bookend.1429.5	.	+	2083423	2087133	94,143,237	9	377,35,42,82,71,272,358,522,556	0,567,762,894,1063,1384,1801,2292,3154
1	2087229	2089556	bookend.1429.2	.	+	2087229	2089556	94,143,237	8	135,113,96,88,85,70,90,344	0,413,629,1072,1331,1536,1690,1983
1	2089402	2091415	bookend.1429.4	.	-	2089402	2091415	94,143,237	2	385,1270	0,743
1	2090158	2091699	bookend.1429.1	.	+	2090158	2091699	94,143,237	1	1541	0
1	2092903	2096240	bookend.1430.1	.	-	2092903	2096240	29,66,134	13	315,109,111,114,135,149,79,153,57,83,100,207,437	0,408,617,889,1112,1330,1592,1777,2007,2165,2405,2581,2900
1	2092903	2096240	bookend.1430.2	.	-	2092903	2096240	175,155,247	13	315,109,111,114,135,149,79,153,57,83,100,214,437	0,408,617,889,1112,1330,1592,1777,2007,2165,2405,2581,2900
1	2097150	2097655	bookend.1431.1	.	+	2097150	2097655	29,66,134	1	505	0
1	2097591	2102349	bookend.1431.3	.	-	2097591	2102349	175,155,247	15	604,135,251,52,284,159,503,69,87,72,69,69,75,72,272	0,684,897,1351,1485,1876,2259,2961,3138,3342,3546,3718,4069,4261,4486
1	2097591	2103510	bookend.1431.2	.	-	2097591	2103510	175,155,247	19	604,135,251,52,284,159,503,69,87,72,69,69,75,297,144,72,72,151,414	0,684,897,1351,1485,1876,2259,2961,3138,3342,3546,3718,4069,4261,4674,4892,5061,5216,5505
1	2105038	2106749	bookend.1434.1	.	+	2105038	2106749	29,66,134	4	655,133,85,566	0,735,979,1145
1	2108583	2110933	bookend.1438.1	.	+	2108583	2110933	29,66,134	6	935,69,69,87,68,415	0,1179,1334,1586,1774,1935
1	2111380	2114364	bookend.1438.3	.	-	2111380	2114364	175,155,247	9	222,99,273,162,133,68,185,172,191	0,380,683,1057,1325,1690,1856,2537,2793
1	2111380	2114364	bookend.1438.6	.	-	2111380	2114364	94,143,237	8	479,273,162,133,68,185,172,191	0,683,1057,1325,1690,1856,2537,2793
1	2111380	2114539	bookend.1438.2	.	-	2111380	2114539	175,155,247	10	222,99,273,162,133,68,185,172,50,104	0,380,683,1057,1325,1690,1856,2537,2793,3055
1	2111380	2114539	bookend.1438.4	.	-	2111380	2114539	29,66,134	10	225,99,273,162,133,68,185,172,50,104	0,380,683,1057,1325,1690,1856,2537,2793,3055
1	2111380	2114539	bookend.1438.5	.	-	2111380	2114539	94,143,237	9	479,273,162,133,68,185,172,50,104	0,683,1057,1325,1690,1856,2537,2793,3055
1	2114929	2120745	bookend.1439.2	.	-	2114929	2120745	29,66,134	19	469,122,154,104,204,183,150,380,150,157,149,234,120,96,74,113,47,76,428	0,591,800,1044,1263,1582,1894,2121,2587,2892,3305,3555,3916,4125,4354,4736,5081,5226,5388
1	2120970	2123748	bookend.1439.1	.	+	2120970	2123748	29,66,134	6	711,287,185,61,61,243	0,817,1466,1737,1887,2535
1	2125105	2125859	bookend.1442.1	.	-	2125105	2125859	94,143,237	1	754	0
1	2130135	2135665	bookend.1451.1	.	-	2130135	2135665	29,66,134	15	416,972,126,155,217,101,128,95,65,67,99,69,124,60,626	0,524,1602,1882,2343,2701,2875,3433,3605,3988,4184,4377,4552,4761,4904
1	2135886	2137704	bookend.1452.1	.	+	2135886	2137704	175,155,247	4	116,138,94,638	0,563,984,1180
1	2135886	2137704	bookend.1452.2	.	+	2135886	2137704	29,66,134	5	116,173,94,77,441	0,528,984,1180,1377
1	2135886	2137704	bookend.1452.3	.	+	2135886	2137704	29,66,134	5	116,173,94,80,441	0,528,984,1180,1377
1	2135886	2137704	bookend.1452.4	.	+	2135886	2137704	175,155,247	4	116,173,94,638	0,528,984,1180
1	2136810	2137700	bookend.1452.5	.	-	2136810	2137700	249,113,113	1	890	0
1	2137913	2140938	bookend.1452.6	.	+	2137913	2140938	94,143,237	3	447,996,1362	0,571,1663
1	2143020	2143824	bookend.1455.1	.	-	2143020	2143824	29,66,134	1	804	0
1	2148345	2150223	bookend.1459.1	.	+	2148345	2150223	29,66,134	3	677,262,405	0,804,1473
1	2149505	2150223	bookend.1459.4	.	+	2149505	2150223	175,155,247	1	718	0
1	2149540	2150223	bookend.1459.3	.	+	2149540	2150223	175,155,247	1	683	0
1	2151726	2152549	bookend.1459.2	.	-	2151726	2152549	175,155,247	1	823	0
1	2152851	2155236	bookend.1460.1	.	+	2152851	2155236	29,66,134	9	281,101,114,213,136,176,89,70,355	0,371,640,898,1200,1422,1695,1867,2030
1	2152851	2155236	bookend.1460.2	.	+	2152851	2155236	175,155,247	9	281,101,114,213,141,176,89,70,355	0,371,640,898,1195,1422,1695,1867,2030
1	2155216	2156008	bookend.1460.3	.	-	2155216	2156008	175,155,247	2	539,100	0,692
1	2155216	2156008	bookend.1460.4	.	-	2155216	2156008	29,66,134	2	539,131	0,661
1	2158419	2160801	bookend.1467.1	.	-	2158419	2160801	29,66,134	2	418,1051	0,1331
1	2160938	2163119	bookend.1468.1	.	-	2160938	2163119	94,143,237	7	385,155,164,122,216,153,291	0,551,783,1036,1232,1538,1890
1	2164167	2165193	bookend.1470.1	.	-	2164167	2165193	29,66,134	3	186,153,468	0,314,558
1	2168596	2169832	bookend.1478.2	.	+	2168596	2169832	29,66,134	4	87,36,229,171	0,312,744,1065
1	2169985	2172028	bookend.1478.1	.	+	2169985	2172028	94,143,237	5	365,66,141,93,383	0,538,716,1079,1660
1	2174019	2174914	bookend.1482.1	.	-	2174019	2174914	29,66,134	1	895	0
1	2178147	2184148	bookend.1485.1	.	-	2178147	2184148	29,66,134	23	293,66,64,69,92,63,76,98,48,75,58,92,78,54,54,30,99,96,201,216,293,64,339	0,407,623,767,960,1145,1794,2106,2429,2603,2806,2938,3231,3381,3613,3755,3890,4177,4368,4663,5069,5482,5662
1	2178147	2184148	bookend.1485.2	.	-	2178147	2184148	175,155,247	23	293,66,64,69,92,63,76,98,48,75,58,92,78,78,54,30,99,96,201,216,293,64,339	0,407,623,767,960,1145,1794,2106,2429,2603,2806,2938,3231,3381,3613,3755,3890,4177,4368,4663,5069,5482,5662
1	2178147	2184148	bookend.1485.3	.	-	2178147	2184148	175,155,247	23	293,66,64,69,92,63,76,98,48,75,58,92,84,54,54,30,99,96,201,216,293,64,339	0,407,623,767,960,1145,1794,2106,2429,2603,2806,2938,3231,3381,3613,3755,3890,4177,4368,4663,5069,5482,5662
1	2178147	2184148	bookend.1485.4	.	-	2178147	2184148	175,155,247	23	293,66,64,69,92,63,76,98,48,75,58,92,84,78,54,30,99,96,201,216,293,64,339	0,407,623,767,960,1145,1794,2106,2429,2603,2806,2938,3231,3381,3613,3755,3890,4177,4368,4663,5069,5482,5662
1	2184335	2188707	bookend.1486.2	.	+	2184335	2188707	163,106,50	6	173,126,247,74,41,788	0,714,1767,2164,2537,3584
1	2184758	2186624	bookend.1486.4	.	-	2184758	2186624	29,66,134	5	196,132,112,317,581	0,275,640,841,1285
1	2187595	2188531	bookend.1486.3	.	-	2187595	2188531	94,143,237	1	936	0
1	2187881	2188707	bookend.1486.1	.	+	2187881	2188707	94,143,237	1	826	0
1	2189927	2190657	bookend.1490.1	.	-	2189927	2190657	29,66,134	1	730	0
1	2191950	2193780	bookend.1495.1	.	-	2191950	2193780	94,143,237	4	663,126,152,247	0,1079,1311,1583
1	2194737	2196012	bookend.1497.1	.	+	2194737	2196012	94,143,237	1	1275	0
1	2200155	2201141	bookend.1506.1	.	+	2200155	2201141	29,66,134	2	64,504	0,482
1	2204244	2206946	bookend.1512.1	.	+	2204244	2206946	29,66,134	8	649,214,161,66,164,115,180,326	0,934,1238,1489,1641,1898,2094,2376
1	2208731	2212423	bookend.1517.1	.	-	2208731	2212423	94,143,237	3	1792,253,1303	0,1875,2389
1	2208731	2212423	bookend.1517.2	.	-	2208731	2212423	175,155,247	3	1797,253,1303	0,1875,2389
1	2215222	2216977	bookend.1521.1	.	+	2215222	2216977	29,66,134	5	200,344,87,60,501	0,290,932,1104,1254
1	2216931	2219465	bookend.1521.2	.	-	2216931	2219465	29,66,134	7	489,211,65,190,351,239,206	0,567,863,1004,1270,1737,2328
1	2220207	2222913	bookend.1522.1	.	-	2220207	2222913	29,66,134	3	627,177,1234	0,998,1472
1	2223854	2225450	bookend.1523.2	.	+	2223854	2225450	94,143,237	1	1596	0
1	2224720	2225450	bookend.1523.1	.	+	2224720	2225450	94,143,237	1	730	0
1	2225862	2227598	bookend.1524.2	.	+	2225862	2227598	29,66,134	1	1736	0
1	2227771	2229361	bookend.1524.1	.	+	2227771	2229361	94,143,237	1	1590	0
1	2229441	2232958	bookend.1525.1	.	-	2229441	2232958	94,143,237	16	348,90,96,63,90,82,50,51,74,60,107,110,75,221,94,283	0,445,667,884,1074,1266,1536,1702,1878,2067,2219,2404,2585,2747,3048,3234
1	2238086	2241127	bookend.1536.2	.	+	2238086	2241127	29,66,134	3	90,1521,389	0,303,2652
1	2240730	2241127	bookend.1536.1	.	+	2240730	2241127	175,155,247	1	397	0
1	2245656	2246525	bookend.1543.4	.	-	2245656	2246525	94,143,237	1	869	0
1	2247486	2248933	bookend.1543.3	.	-	2247486	2248933	29,66,134	1	1447	0
1	2249140	2250146	bookend.1543.2	.	+	2249140	2250146	29,66,134	1	1006	0
1	2249140	2250422	bookend.1543.1	.	+	2249140	2250422	94,143,237	2	881,250	0,1032
1	2251030	2253899	bookend.1544.1	.	+	2251030	2253899	175,155,247	3	1238,761,677	0,1324,2192
1	2254800	2256900	bookend.1547.1	.	+	2254800	2256900	29,66,134	4	205,320,627,605	0,287,769,1495
1	2257529	2260089	bookend.1548.1	.	-	2257529	2260089	94,143,237	7	377,460,64,150,109,101,78	0,458,1009,1473,1747,1956,2482
1	2257529	2260089	bookend.1548.2	.	-	2257529	2260089	29,66,134	8	377,460,64,96,150,109,101,78	0,458,1009,1220,1473,1747,1956,2482
1	2260388	2262824	bookend.1549.1	.	-	2260388	2262824	29,66,134	4	1020,224,270,134	0,1351,1696,2302
1	2263136	2264535	bookend.1550.1	.	+	2263136	2264535	29,66,134	4	386,153,98,375	0,578,814,1024
1	2264658	2266262	bookend.1551.3	.	-	2264658	2266262	175,155,247	4	430,295,170,150	0,815,1199,1454
1	2264658	2266406	bookend.1551.2	.	-	2264658	2266406	175,155,247	5	430,295,170,64,149	0,815,1199,1454,1599
1	2264658	2267293	bookend.1551.1	.	-	2264658	2267293	232,132,34	8	430,295,170,64,126,271,265,85	0,815,1199,1454,1599,1814,2196,2550
1	2270347	2274803	bookend.1553.1	.	+	2270347	2274803	29,66,134	9	110,156,72,75,72,75,75,69,2353	0,229,484,662,830,994,1173,1775,2103
1	2275060	2275766	bookend.1554.1	.	+	2275060	2275766	94,143,237	1	706	0
1	2276077	2277393	bookend.1555.3	.	+	2276077	2277393	94,143,237	3	56,194,719	0,163,597
1	2277829	2280299	bookend.1555.1	.	+	2277829	2280299	29,66,134	7	110,138,146,120,213,81,339	0,757,1142,1428,1636,1947,2131
1	2277829	2280299	bookend.1555.2	.	+	2277829	2280299	175,155,247	7	110,138,146,154,213,81,339	0,757,1142,1394,1636,1947,2131
1	2280842	2282834	bookend.1557.1	.	-	2280842	2282834	29,66,134	3	821,312,682	0,905,1310
1	2286311	2287722	bookend.1562.2	.	-	2286311	2287722	29,66,134	5	313,107,217,208,137	0,400,699,988,1274
1	2286538	2286979	bookend.1562.1	.	+	2286538	2286979	249,113,113	1	441	0
1	2287934	2289298	bookend.1562.3	.	-	2287934	2289298	29,66,134	5	289,107,214,208,110	0,374,565,914,1254
1	2287934	2289413	bookend.1562.4	.	-	2287934	2289413	175,155,247	4	289,107,214,565	0,374,565,914
1	2291460	2294548	bookend.1564.2	.	+	2291460	2294548	29,66,134	12	108,186,165,153,46,59,111,144,61,155,84,222	0,202,566,844,1079,1198,1435,1875,2316,2465,2710,2866
1	2294519	2295173	bookend.1564.4	.	-	2294519	2295173	94,143,237	1	654	0
1	2295923	2296553	bookend.1564.1	.	+	2295923	2296553	94,143,237	1	630	0
1	2296474	2299466	bookend.1564.3	.	-	2296474	2299466	94,143,237	12	255,84,155,61,144,111,59,46,153,165,186,97	0,335,508,750,1055,1351,1653,1805,2006,2272,2615,2895
1	2301379	2302010	bookend.1567.1	.	-	2301379	2302010	29,66,134	1	631	0
1	2301379	2302208	bookend.1567.2	.	+	2301379	2302208	29,66,134	2	200,544	0,285
1	2305526	2309548	bookend.1574.1	.	+	2305526	2309548	94,143,237	8	213,232,69,134,483,768,228,645	0,299,626,931,1171,1754,2757,3377
1	2309563	2312204	bookend.1574.2	.	-	2309563	2312204	175,155,247	2	1758,813	0,1828
1	2313581	2316450	bookend.1577.1	.	-	2313581	2316450	29,66,134	2	2626,142	0,2727
1	2318037	2321656	bookend.1581.1	.	-	2318037	2321656	175,155,247	10	575,64,267,242,80,75,165,739,142,142	0,654,816,1182,1512,1677,1836,2091,2930,3477
1	2319995	2321656	bookend.1581.2	.	-	2319995	2321656	175,155,247	3	872,142,142	0,972,1519
1	2331138	2333542	bookend.1589.1	.	-	2331138	2333542	29,66,134	7	700,124,143,136,317,114,38	0,784,1013,1258,1475,2029,2366
1	2331138	2333542	bookend.1589.2	.	-	2331138	2333542	94,143,237	6	700,124,143,136,317,375	0,784,1013,1258,1475,2029
1	2331138	2333542	bookend.1589.3	.	-	2331138	2333542	175,155,247	7	700,124,143,136,317,95,38	0,784,1013,1258,1475,2029,2366
1	2338661	2339385	bookend.1598.1	.	-	2338661	2339385	94,143,237	2	324,120	0,604
1	2341541	2342075	bookend.1603.1	.	+	2341541	2342075	29,66,134	2	117,292	0,242
1	2342175	2344305	bookend.1603.2	.	-	2342175	2344305	29,66,134	5	1190,63,83,109,243	0,1283,1434,1679,1887
1	2342175	2344305	bookend.1603.3	.	-	2342175	2344305	175,155,247	5	1190,63,88,109,243	0,1283,1434,1679,1887
1	2349096	2351699	bookend.1613.1	.	+	2349096	2351699	29,66,134	4	1586,114,265,378	0,1675,1876,2225
1	2354338	2355771	bookend.1616.2	.	-	2354338	2355771	29,66,134	1	1433	0
1	2354338	2355965	bookend.1616.1	.	-	2354338	2355965	29,66,134	2	1361,170	0,1457
1	2354338	2356203	bookend.1616.3	.	-	2354338	2356203	94,143,237	2	1361,408	0,1457
1	2354338	2356203	bookend.1616.4	.	-	2354338	2356203	29,66,134	2	1361,218	0,1647
1	2359714	2366532	bookend.1621.4	.	-	2359714	2366532	94,143,237	24	462,151,241,211,119,141,196,395,59,36,69,66,72,72,72,72,72,72,72,72,69,72,181,212	0,555,797,1126,1446,1667,1902,2189,2700,2915,3037,3190,3324,3499,3650,3826,3976,4143,4378,4581,4739,4905,6290,6606
1	2359714	2366532	bookend.1621.5	.	-	2359714	2366532	175,155,247	24	462,151,241,211,119,141,196,395,59,36,69,66,72,72,72,72,72,72,72,72,69,72,181,260	0,555,797,1126,1446,1667,1902,2189,2700,2915,3037,3190,3324,3499,3650,3826,3976,4143,4378,4581,4739,4905,6290,6558
1	2359761	2362347	bookend.1621.1	.	+	2359761	2362347	249,113,113	1	2586	0
1	2362384	2366532	bookend.1621.2	.	-	2362384	2366532	175,155,247	15	281,69,55,72,72,72,72,72,72,72,72,69,72,181,212	0,367,520,654,829,980,1156,1306,1473,1708,1911,2069,2235,3620,3936
1	2362384	2366532	bookend.1621.3	.	-	2362384	2366532	175,155,247	15	281,69,66,72,72,72,72,72,72,72,72,69,72,181,212	0,367,520,654,829,980,1156,1306,1473,1708,1911,2069,2235,3620,3936
1	2367437	2368377	bookend.1623.1	.	-	2367437	2368377	29,66,134	3	297,163,156	0,391,784
1	2368832	2369734	bookend.1624.1	.	+	2368832	2369734	29,66,134	2	175,546	0,356
1	2368832	2369734	bookend.1624.2	.	+	2368832	2369734	175,155,247	2	222,546	0,356
1	2370032	2374540	bookend.1625.1	.	-	2370032	2374540	29,66,134	9	857,229,110,378,282,122,67,1422,85	0,935,1258,1449,1914,2350,2563,2751,4423
1	2370032	2374540	bookend.1625.2	.	-	2370032	2374540	175,155,247	10	857,116,23,110,378,282,122,67,1422,85	0,935,1141,1258,1449,1914,2350,2563,2751,4423
1	2379665	2381268	bookend.1638.1	.	+	2379665	2381268	175,155,247	5	64,128,429,54,255	0,438,688,1205,1348
1	2379665	2381268	bookend.1638.2	.	+	2379665	2381268	29,66,134	5	133,128,429,54,255	0,438,688,1205,1348
1	2381610	2386071	bookend.1639.1	.	+	2381610	2386071	175,155,247	14	144,113,109,179,49,210,207,102,153,426,53,42,139,284	0,384,612,793,1071,1229,1736,2031,2702,2961,3496,3626,3959,4177
1	2381610	2386071	bookend.1639.2	.	+	2381610	2386071	29,66,134	15	144,113,109,179,49,210,207,102,89,153,426,53,42,139,284	0,384,612,793,1071,1229,1736,2031,2515,2702,2961,3496,3626,3959,4177
1	2390654	2392453	bookend.1641.1	.	-	2390654	2392453	29,66,134	1	1799	0
1	2393765	2394241	bookend.1643.4	.	+	2393765	2394241	232,187,56	1	476	0
1	2393765	2394754	bookend.1643.3	.	+	2393765	2394754	232,187,56	2	173,400	0,589
1	2394983	2397110	bookend.1643.11	.	-	2394983	2397110	94,143,237	1	2127	0
1	2395444	2397418	bookend.1643.1	.	+	2395444	2397418	29,66,134	2	990,890	0,1084
1	2395444	2397418	bookend.1643.2	.	+	2395444	2397418	29,66,134	1	1974	0
1	2397395	2400508	bookend.1643.10	.	-	2397395	2400508	29,66,134	2	1294,1410	0,1703
1	2400607	2402902	bookend.1643.5	.	-	2400607	2402902	29,66,134	9	246,156,71,91,93,135,198,80,148	0,340,580,748,936,1129,1473,1771,2147
1	2400607	2402902	bookend.1643.6	.	-	2400607	2402902	175,155,247	8	246,156,71,91,328,198,80,148	0,340,580,748,936,1473,1771,2147
1	2400607	2402902	bookend.1643.7	.	-	2400607	2402902	175,155,247	8	246,156,71,91,328,198,80,283	0,340,580,748,936,1473,1771,2012
1	2400607	2402902	bookend.1643.8	.	-	2400607	2402902	175,155,247	9	246,156,71,103,93,135,198,80,283	0,340,580,736,936,1129,1473,1771,2012
1	2400607	2402902	bookend.1643.9	.	-	2400607	2402902	175,155,247	6	246,311,91,735,80,283	0,340,748,936,1771,2012
1	2404097	2405942	bookend.1646.1	.	-	2404097	2405942	29,66,134	3	356,721,275	0,444,1570
1	2407599	2408114	bookend.1649.2	.	+	2407599	2408114	232,187,56	1	515	0
1	2408263	2409544	bookend.1649.4	.	-	2408263	2409544	29,66,134	4	248,161,153,66	0,417,669,1215
1	2408263	2409544	bookend.1649.5	.	-	2408263	2409544	29,66,134	4	248,161,156,66	0,417,669,1215
1	2410220	2411953	bookend.1649.8	.	-	2410220	2411953	232,132,34	5	357,164,365,63,130	0,512,766,1258,1603
1	2410220	2412675	bookend.1649.3	.	-	2410220	2412675	94,143,237	6	357,164,365,63,106,66	0,512,766,1258,1603,2389
1	2410220	2412675	bookend.1649.6	.	-	2410220	2412675	94,143,237	7	357,164,365,63,106,26,66	0,512,766,1258,1603,1973,2389
1	2410220	2412675	bookend.1649.7	.	-	2410220	2412675	175,155,247	7	357,164,365,63,106,23,66	0,512,766,1258,1603,1973,2389
1	2412995	2413760	bookend.1649.1	.	+	2412995	2413760	29,66,134	1	765	0
1	2414343	2414995	bookend.1650.1	.	+	2414343	2414995	29,66,134	1	652	0
1	2416257	2420754	bookend.1654.1	.	+	2416257	2420754	29,66,134	9	65,1483,67,122,282,378,110,229,767	0,353,1957,2116,2389,2752,3209,3419,3730
1	2421218	2421941	bookend.1656.2	.	-	2421218	2421941	29,66,134	2	565,39	0,684
1	2422304	2423604	bookend.1656.1	.	+	2422304	2423604	29,66,134	4	47,210,158,320	0,203,644,980
1	2424052	2426675	bookend.1657.3	.	+	2424052	2426675	29,66,134	9	101,76,88,180,180,168,152,115,262	0,518,786,1116,1379,1642,1899,2139,2361
1	2426685	2428878	bookend.1657.1	.	+	2426685	2428878	94,143,237	4	616,403,546,279	0,691,1207,1914
1	2426685	2429722	bookend.1657.2	.	+	2426685	2429722	163,106,50	4	616,403,546,1123	0,691,1207,1914
1	2429677	2432020	bookend.1657.4	.	-	2429677	2432020	29,66,134	5	564,392,190,239,319	0,643,1140,1427,2024
1	2434036	2435744	bookend.1661.2	.	-	2434036	2435744	29,66,134	5	320,622,138,130,175	0,401,1115,1322,1533
1	2434036	2436878	bookend.1661.1	.	-	2434036	2436878	163,106,50	11	320,184,333,138,130,145,102,69,64,77,284	0,401,690,1115,1322,1533,1818,2045,2233,2380,2558
1	2437477	2439652	bookend.1662.1	.	+	2437477	2439652	94,143,237	9	78,131,175,66,135,80,103,59,233	0,515,733,1013,1231,1457,1610,1800,1942
1	2443919	2444430	bookend.1675.2	.	+	2443919	2444430	94,143,237	1	511	0
1	2443919	2445220	bookend.1675.1	.	+	2443919	2445220	249,113,113	3	184,132,288	0,723,1013
1	2443919	2445220	bookend.1675.3	.	+	2443919	2445220	249,113,113	2	184,578	0,723
1	2445467	2454570	bookend.1676.2	.	+	2445467	2454570	29,66,134	27	170,438,51,83,100,79,124,107,129,65,156,161,32,164,80,66,290,108,98,61,77,72,77,81,103,159,583	0,1199,1733,1877,2376,2580,2760,3234,3461,3695,3876,4186,4449,4740,5019,5295,5518,6100,6300,6576,7001,7189,7339,7535,7974,8230,8520
1	2446067	2454570	bookend.1676.1	.	+	2446067	2454570	29,66,134	27	291,438,51,83,100,79,124,107,129,65,156,161,32,164,80,66,290,108,98,61,77,72,77,81,103,159,583	0,599,1133,1277,1776,1980,2160,2634,2861,3095,3276,3586,3849,4140,4419,4695,4918,5500,5700,5976,6401,6589,6739,6935,7374,7630,7920
1	2454886	2457258	bookend.1677.1	.	+	2454886	2457258	29,66,134	3	51,483,1145	0,651,1227
1	2458276	2460694	bookend.1679.1	.	+	2458276	2460694	29,66,134	3	69,485,1124	0,714,1294
1	2463087	2465467	bookend.1680.1	.	-	2463087	2465467	94,143,237	3	1150,484,58	0,1243,2322
1	2465823	2467029	bookend.1682.4	.	-	2465823	2467029	29,66,134	3	471,66,212	0,816,994
1	2467160	2469152	bookend.1682.1	.	+	2467160	2469152	29,66,134	5	52,157,59,176,413	0,477,1144,1291,1579
1	2467160	2469152	bookend.1682.2	.	+	2467160	2469152	29,66,134	5	52,162,59,176,413	0,472,1144,1291,1579
1	2469290	2472625	bookend.1682.3	.	-	2469290	2472625	29,66,134	7	378,374,204,199,902,56,313	0,489,941,1399,1755,2750,3022
1	2473181	2474927	bookend.1684.1	.	-	2473181	2474927	29,66,134	4	415,42,85,437	0,502,781,1309
1	2477157	2483141	bookend.1686.2	.	+	2477157	2483141	29,66,134	19	294,104,87,76,75,54,60,117,95,209,98,104,163,123,83,133,30,71,931	0,518,808,1028,1230,1441,1821,1965,2242,2432,3020,3248,3439,3762,4057,4422,4638,4814,5053
1	2483258	2484852	bookend.1686.4	.	-	2483258	2484852	29,66,134	2	867,549	0,1045
1	2483258	2485052	bookend.1686.3	.	-	2483258	2485052	29,66,134	3	867,264,166	0,1045,1628
1	2485190	2485743	bookend.1686.1	.	+	2485190	2485743	94,143,237	1	553	0
1	2485924	2487834	bookend.1687.2	.	-	2485924	2487834	94,143,237	3	922,280,17	0,1211,1893
1	2485924	2488027	bookend.1687.1	.	-	2485924	2488027	29,66,134	3	922,280,170	0,1211,1933
1	2489519	2490467	bookend.1691.3	.	-	2489519	2490467	175,155,247	5	226,135,120,51,91	0,304,527,719,857
1	2489519	2493247	bookend.1691.1	.	-	2489519	2493247	175,155,247	13	226,135,120,51,50,145,71,141,286,72,172,77,242	0,304,527,719,857,1493,1730,1914,2163,2742,2899,3167,3486
1	2489519	2493247	bookend.1691.2	.	-	2489519	2493247	29,66,134	13	226,135,120,51,50,145,105,141,286,72,172,77,242	0,304,527,719,857,1493,1730,1914,2163,2742,2899,3167,3486
1	2489519	2493247	bookend.1691.4	.	-	2489519	2493247	175,155,247	13	226,135,120,51,50,145,98,141,286,72,172,77,242	0,304,527,719,857,1493,1730,1914,2163,2742,2899,3167,3486
1	2495348	2498641	bookend.1693.2	.	-	2495348	2498641	94,143,237	15	254,36,75,54,67,57,114,102,116,84,105,111,112,45,158	0,345,472,658,881,1050,1190,1375,1581,1783,1980,2213,2405,2605,3135
1	2495348	2498641	bookend.1693.3	.	-	2495348	2498641	29,66,134	15	254,36,75,54,67,57,114,102,116,84,105,111,112,45,162	0,345,472,658,881,1050,1190,1375,1581,1783,1980,2213,2405,2605,3131
1	2495348	2498641	bookend.1693.4	.	-	2495348	2498641	175,155,247	15	254,36,75,54,87,57,114,102,116,84,105,111,112,45,158	0,345,472,658,881,1050,1190,1375,1581,1783,1980,2213,2405,2605,3135
1	2495348	2498641	bookend.1693.5	.	-	2495348	2498641	175,155,247	15	254,36,75,54,87,57,114,102,116,84,105,111,112,64,162	0,345,472,658,881,1050,1190,1375,1581,1783,1980,2213,2405,2605,3131
1	2498900	2501443	bookend.1693.1	.	-	2498900	2501443	29,66,134	2	1915,330	0,2213
1	2501729	2511075	bookend.1694.1	.	-	2501729	2511075	29,66,134	16	775,211,200,178,165,156,156,1398,105,242,922,174,246,79,1255,295	0,848,1141,1430,1741,1989,2288,2579,4177,4842,5164,6379,6946,7307,7509,9051
1	2511615	2513456	bookend.1695.1	.	-	2511615	2513456	29,66,134	7	262,54,168,103,113,218,203	0,388,535,816,1074,1273,1638
1	2535323	2537930	bookend.1734.1	.	+	2535323	2537930	29,66,134	8	62,120,62,61,80,71,90,401	0,351,1072,1243,1553,1715,2006,2206
1	2535323	2537930	bookend.1734.2	.	+	2535323	2537930	29,66,134	9	62,16,120,62,61,80,71,90,401	0,246,351,1072,1243,1553,1715,2006,2206
1	2535323	2537930	bookend.1734.3	.	+	2535323	2537930	29,66,134	8	262,120,62,61,80,71,90,401	0,351,1072,1243,1553,1715,2006,2206
1	2539640	2542292	bookend.1739.1	.	-	2539640	2542292	29,66,134	10	119,312,93,75,98,117,94,66,67,76	0,211,596,769,947,1240,1475,2015,2155,2576
1	2542702	2547858	bookend.1740.1	.	-	2542702	2547858	29,66,134	17	279,78,78,57,74,72,62,102,113,132,88,95,231,117,102,117,829	0,394,574,757,892,1066,1217,1357,2042,2261,2851,3017,3206,3667,3860,4090,4327
1	2548584	2551510	bookend.1741.1	.	-	2548584	2551510	94,143,237	4	666,654,1017,325	0,753,1500,2601
1	2552054	2555233	bookend.1743.1	.	-	2552054	2555233	29,66,134	4	646,663,1020,438	0,869,1626,2741
1	2556178	2559149	bookend.1745.2	.	-	2556178	2559149	94,143,237	4	629,660,1020,378	0,728,1492,2593
1	2559408	2560403	bookend.1745.1	.	-	2559408	2560403	29,66,134	1	995	0
1	2561668	2562149	bookend.1749.1	.	-	2561668	2562149	29,66,134	2	295,94	0,387
1	2562763	2563688	bookend.1751.1	.	-	2562763	2563688	94,143,237	1	925	0
1	2564550	2565142	bookend.1754.1	.	-	2564550	2565142	29,66,134	1	592	0
1	2567496	2573390	bookend.1757.1	.	+	2567496	2573390	29,66,134	19	425,273,180,258,133,91,103,104,94,156,63,66,228,78,120,81,86,82,725	0,664,1015,1291,1651,1872,2059,2522,2711,2976,3211,3381,3768,4087,4253,4501,4695,4999,5169
1	2573953	2576693	bookend.1757.2	.	-	2573953	2576693	94,143,237	9	418,136,93,102,134,115,108,93,360	0,504,733,922,1113,1328,1908,2140,2380
1	2577023	2580621	bookend.1758.1	.	-	2577023	2580621	175,155,247	10	256,72,67,94,74,83,228,245,130,285	0,333,486,840,1016,1291,1841,2410,2795,3313
1	2577023	2580621	bookend.1758.2	.	-	2577023	2580621	175,155,247	10	256,72,67,94,74,138,228,245,130,285	0,333,486,840,1016,1291,1841,2410,2795,3313
1	2577023	2580621	bookend.1758.3	.	-	2577023	2580621	29,66,134	10	256,72,67,94,74,163,228,245,130,285	0,333,486,840,1016,1291,1841,2410,2795,3313
1	2577023	2580621	bookend.1758.4	.	-	2577023	2580621	175,155,247	10	256,72,67,94,74,163,228,134,130,285	0,333,486,840,1016,1291,1841,2521,2795,3313
1	2580962	2583330	bookend.1760.1	.	-	2580962	2583330	175,155,247	8	361,121,156,72,189,69,41,207	0,608,845,1124,1407,1834,2035,2161
1	2580962	2583330	bookend.1760.2	.	-	2580962	2583330	29,66,134	8	361,121,176,72,189,64,41,207	0,608,825,1124,1407,1834,2035,2161
1	2583651	2586733	bookend.1762.2	.	-	2583651	2586733	29,66,134	6	444,240,131,285,231,121	0,551,928,1148,2637,2961
1	2586125	2586733	bookend.1762.1	.	-	2586125	2586733	175,155,247	2	394,121	0,487
1	2588851	2590274	bookend.1767.3	.	-	2588851	2590274	29,66,134	1	1423	0
1	2590831	2607106	bookend.1767.2	.	+	2590831	2607106	94,143,237	49	271,66,60,96,161,89,218,87,135,123,84,165,177,114,105,119,145,95,106,80,177,85,81,144,96,201,55,143,398,130,198,75,191,181,65,133,102,84,75,60,263,49,161,67,102,120,189,107,584	0,485,673,829,1350,1667,1833,2421,2591,3261,3494,3912,4161,4598,5134,5435,5643,5862,6112,6300,6476,6857,7087,7251,7937,8178,8799,8933,9165,9706,9917,10191,10773,11265,11526,11927,12161,12348,12683,12886,13017,13354,13701,13960,14346,14562,14769,15247,15691
1	2604619	2607471	bookend.1767.1	.	+	2604619	2607471	232,132,34	7	74,67,102,120,189,107,949	0,172,558,774,981,1459,1903
1	2606222	2607471	bookend.1767.4	.	+	2606222	2607471	94,143,237	1	1249	0
1	2608102	2609820	bookend.1768.1	.	+	2608102	2609820	94,143,237	1	1718	0
1	2610003	2613249	bookend.1769.1	.	-	2610003	2613249	29,66,134	2	1102,657	0,2589
1	2614993	2618534	bookend.1771.1	.	+	2614993	2618534	175,155,247	4	433,338,514,1836	0,524,1041,1705
1	2614993	2618534	bookend.1771.2	.	+	2614993	2618534	175,155,247	3	433,338,2500	0,524,1041
1	2614993	2618534	bookend.1771.5	.	+	2614993	2618534	175,155,247	5	433,338,514,114,778	0,524,1041,1705,2763
1	2618998	2620455	bookend.1771.4	.	+	2618998	2620455	94,143,237	5	41,178,212,265,429	0,116,407,692,1028
1	2620336	2621492	bookend.1771.3	.	-	2620336	2621492	29,66,134	1	1156	0
1	2621924	2626056	bookend.1772.2	.	-	2621924	2626056	175,155,247	10	276,143,222,272,49,78,60,39,210,140	0,367,1303,1746,2123,2331,2740,2960,3678,3992
1	2621924	2627867	bookend.1772.1	.	-	2621924	2627867	29,66,134	13	276,143,222,272,49,78,60,39,210,83,95,163,137	0,367,1303,1746,2123,2331,2740,2960,3678,4265,4849,5420,5806
1	2631067	2632817	bookend.1776.2	.	+	2631067	2632817	29,66,134	4	365,241,231,547	0,462,789,1203
1	2632810	2635860	bookend.1776.3	.	-	2632810	2635860	29,66,134	8	376,488,157,132,589,41,163,74	0,601,1184,1477,1712,2398,2649,2976
1	2632810	2635860	bookend.1776.4	.	-	2632810	2635860	175,155,247	7	376,488,157,132,589,41,401	0,601,1184,1477,1712,2398,2649
1	2636035	2637873	bookend.1776.1	.	+	2636035	2637873	29,66,134	5	18,39,220,166,439	0,161,612,1051,1399
1	2638237	2640544	bookend.1777.1	.	+	2638237	2640544	29,66,134	8	276,41,50,145,57,115,480,234	0,356,484,669,1015,1223,1528,2073
1	2640917	2641790	bookend.1778.5	.	-	2640917	2641790	94,143,237	3	357,73,130	0,574,743
1	2642204	2643284	bookend.1778.4	.	+	2642204	2643284	29,66,134	3	135,180,295	0,215,785
1	2646239	2649454	bookend.1778.3	.	+	2646239	2649454	29,66,134	7	294,102,87,94,57,80,1471	0,461,651,1243,1441,1581,1744
1	2649758	2657063	bookend.1778.1	.	+	2649758	2657063	29,66,134	21	669,61,79,80,95,100,70,102,82,180,268,238,171,239,85,99,200,76,136,140,586	0,1208,1383,1573,1736,1930,2107,2724,2902,3207,3700,4060,4448,4957,5286,5467,5634,5913,6260,6490,6719
1	2649758	2657063	bookend.1778.2	.	+	2649758	2657063	175,155,247	21	669,61,79,80,95,100,70,102,82,180,268,238,171,239,85,104,200,76,136,140,586	0,1208,1383,1573,1736,1930,2107,2724,2902,3207,3700,4060,4448,4957,5286,5467,5634,5913,6260,6490,6719
1	2667880	2671825	bookend.1792.1	.	-	2667880	2671825	29,66,134	14	139,33,87,57,96,68,58,87,48,57,259,193,108,137	0,254,407,587,815,1185,1345,1493,1767,1941,2278,2726,3408,3808
1	2672498	2673610	bookend.1793.2	.	+	2672498	2673610	175,155,247	2	272,690	0,422
1	2672498	2674612	bookend.1793.1	.	+	2672498	2674612	29,66,134	3	272,587,446	0,422,1668
1	2673979	2674612	bookend.1793.3	.	+	2673979	2674612	175,155,247	1	633	0
1	2675812	2679728	bookend.1796.1	.	+	2675812	2679728	29,66,134	6	289,132,121,49,76,454	0,2290,2507,2741,2866,3462
1	2678008	2679728	bookend.1796.2	.	+	2678008	2679728	175,155,247	5	226,121,49,76,454	0,311,545,670,1266
1	2682126	2684004	bookend.1798.3	.	-	2682126	2684004	29,66,134	4	538,168,276,353	0,742,1172,1525
1	2684289	2685836	bookend.1798.1	.	+	2684289	2685836	94,143,237	3	230,103,587	0,591,960
1	2685657	2688595	bookend.1798.2	.	-	2685657	2688595	29,66,134	9	493,159,100,64,73,146,187,294,246	0,1015,1278,1457,1637,1791,2046,2308,2692
1	2689006	2689928	bookend.1798.4	.	+	2689006	2689928	94,143,237	2	296,541	0,381
1	2691118	2694366	bookend.1799.1	.	-	2691118	2694366	175,155,247	7	748,172,114,134,296,151,310	0,838,1237,1578,1793,2167,2938
1	2691118	2694366	bookend.1799.2	.	-	2691118	2694366	29,66,134	6	748,172,114,134,525,310	0,838,1237,1578,1793,2938
1	2696496	2700935	bookend.1803.3	.	+	2696496	2700935	29,66,134	15	314,179,85,317,124,93,96,144,207,156,108,135,159,121,202	0,518,786,956,1375,1614,2130,2474,2697,2970,3316,3524,3758,4021,4237
1	2697402	2700935	bookend.1803.2	.	+	2697402	2700935	175,155,247	12	367,124,93,96,144,207,156,108,135,159,121,202	0,469,708,1224,1568,1791,2064,2410,2618,2852,3115,3331
1	2700996	2703000	bookend.1803.4	.	-	2700996	2703000	249,113,113	4	814,94,494,167	0,912,1259,1837
1	2701219	2703152	bookend.1803.1	.	+	2701219	2703152	29,66,134	5	374,51,134,101,346	0,472,1042,1361,1587
1	2703337	2706780	bookend.1804.2	.	+	2703337	2706780	29,66,134	7	202,182,597,231,141,201,372	0,742,1157,2199,2541,2768,3071
1	2706969	2709469	bookend.1804.1	.	+	2706969	2709469	29,66,134	6	159,254,167,97,395,596	0,454,785,1217,1418,1904
1	2709637	2710911	bookend.1804.3	.	-	2709637	2710911	29,66,134	2	1082,102	0,1172
1	2712926	2714734	bookend.1807.1	.	+	2712926	2714734	29,66,134	5	59,200,177,165,671	0,169,620,882,1137
1	2712926	2714734	bookend.1807.2	.	+	2712926	2714734	29,66,134	4	369,177,165,671	0,620,882,1137
1	2715100	2716366	bookend.1808.1	.	-	2715100	2716366	29,66,134	4	257,81,67,177	0,373,842,1089
1	2718541	2721911	bookend.1809.1	.	-	2718541	2721911	94,143,237	1	3370	0
1	2723830	2733629	bookend.1810.1	.	+	2723830	2733629	175,155,247	28	108,59,38,331,63,96,93,191,244,114,84,354,314,91,210,120,167,142,150,56,298,130,56,227,204,79,260,580	0,244,433,715,1130,1291,1469,1672,1947,2702,3119,3617,4419,4828,5024,5385,5644,6171,6571,6805,6951,7392,7932,8102,8409,8696,8862,9219
1	2723830	2733629	bookend.1810.2	.	+	2723830	2733629	29,66,134	28	108,59,38,334,63,96,93,191,244,114,84,354,314,91,210,120,167,142,150,56,298,130,56,227,204,79,260,580	0,244,433,712,1130,1291,1469,1672,1947,2702,3119,3617,4419,4828,5024,5385,5644,6171,6571,6805,6951,7392,7932,8102,8409,8696,8862,9219
1	2723830	2733629	bookend.1810.4	.	+	2723830	2733629	29,66,134	28	127,59,38,334,63,96,93,191,244,114,84,354,314,91,210,120,167,142,150,56,298,130,56,227,204,79,260,580	0,244,433,712,1130,1291,1469,1672,1947,2702,3119,3617,4419,4828,5024,5385,5644,6171,6571,6805,6951,7392,7932,8102,8409,8696,8862,9219
1	2723830	2733629	bookend.1810.5	.	+	2723830	2733629	175,155,247	26	108,334,63,96,93,191,244,114,84,354,314,91,210,120,167,142,150,56,298,130,56,227,204,79,260,580	0,712,1130,1291,1469,1672,1947,2702,3119,3617,4419,4828,5024,5385,5644,6171,6571,6805,6951,7392,7932,8102,8409,8696,8862,9219
1	2733602	2735791	bookend.1810.3	.	-	2733602	2735791	29,66,134	2	2032,76	0,2113
1	2736768	2743755	bookend.1812.1	.	+	2736768	2743755	175,155,247	13	280,74,328,72,78,528,228,162,369,1267,104,198,697	0,499,769,1189,1392,1556,2180,2817,3289,4059,5415,5866,6290
1	2736768	2743755	bookend.1812.2	.	+	2736768	2743755	29,66,134	13	78,74,328,72,78,528,228,162,369,1267,104,198,697	0,499,769,1189,1392,1556,2180,2817,3289,4059,5415,5866,6290
1	2743839	2746611	bookend.1812.8	.	-	2743839	2746611	175,155,247	9	147,67,101,59,205,51,112,460,208	0,232,397,635,774,1063,1193,1403,2564
1	2743839	2746747	bookend.1812.4	.	-	2743839	2746747	175,155,247	10	147,67,101,59,205,51,112,451,74,118	0,232,397,635,774,1063,1193,1403,2564,2790
1	2743839	2746747	bookend.1812.6	.	-	2743839	2746747	94,143,237	10	147,67,101,59,205,51,112,460,74,19	0,232,397,635,774,1063,1193,1403,2564,2889
1	2743839	2746747	bookend.1812.7	.	-	2743839	2746747	29,66,134	10	147,67,101,59,205,51,112,460,74,118	0,232,397,635,774,1063,1193,1403,2564,2790
1	2743839	2747447	bookend.1812.9	.	-	2743839	2747447	175,155,247	10	147,67,101,59,205,51,112,460,74,27	0,232,397,635,774,1063,1193,1403,2564,3581
1	2743839	2747932	bookend.1812.5	.	-	2743839	2747932	29,66,134	10	147,67,101,59,205,51,112,460,74,43	0,232,397,635,774,1063,1193,1403,2564,4050
1	2748407	2751209	bookend.1812.3	.	-	2748407	2751209	29,66,134	10	369,72,96,126,58,56,78,105,100,131	0,783,1074,1268,1611,1762,1907,2081,2271,2671
1	2752155	2753703	bookend.1814.1	.	+	2752155	2753703	29,66,134	2	855,521	0,1027
1	2756994	2759786	bookend.1821.1	.	-	2756994	2759786	175,155,247	11	520,82,149,59,91,202,92,78,87,73,215	0,607,810,1139,1324,1536,1822,1993,2164,2418,2577
1	2756994	2759786	bookend.1821.2	.	-	2756994	2759786	29,66,134	11	520,82,149,59,91,202,92,78,87,80,215	0,607,810,1139,1324,1536,1822,1993,2164,2411,2577
1	2756994	2759786	bookend.1821.3	.	-	2756994	2759786	175,155,247	10	689,149,59,91,202,92,78,87,73,215	0,810,1139,1324,1536,1822,1993,2164,2418,2577
1	2756994	2759786	bookend.1821.4	.	-	2756994	2759786	29,66,134	10	689,149,59,91,202,92,78,87,80,215	0,810,1139,1324,1536,1822,1993,2164,2411,2577
1	2760345	2761747	bookend.1822.1	.	-	2760345	2761747	94,143,237	3	527,123,315	0,781,1087
1	2762642	2768598	bookend.1824.1	.	+	2762642	2768598	94,143,237	13	276,62,88,62,97,396,600,135,96,87,136,34,266	0,655,1593,1767,1950,2413,2933,3866,4083,4302,4969,5417,5690
1	2762642	2768598	bookend.1824.2	.	+	2762642	2768598	175,155,247	13	276,62,88,62,97,396,600,135,102,87,136,34,266	0,655,1593,1767,1950,2413,2933,3866,4077,4302,4969,5417,5690
1	2762642	2768598	bookend.1824.3	.	+	2762642	2768598	94,143,237	13	276,62,88,62,97,396,600,138,96,87,136,34,266	0,655,1593,1767,1950,2413,2933,3863,4083,4302,4969,5417,5690
1	2762642	2768598	bookend.1824.4	.	+	2762642	2768598	175,155,247	13	276,147,88,62,97,396,600,138,96,87,136,34,266	0,655,1593,1767,1950,2413,2933,3863,4083,4302,4969,5417,5690
1	2762642	2768598	bookend.1824.5	.	+	2762642	2768598	175,155,247	14	276,62,88,62,97,396,124,411,138,96,87,136,34,266	0,655,1593,1767,1950,2413,2933,3122,3863,4083,4302,4969,5417,5690
1	2768980	2769582	bookend.1825.2	.	-	2768980	2769582	29,66,134	2	272,169	0,433
1	2769832	2771443	bookend.1825.1	.	-	2769832	2771443	29,66,134	2	1092,417	0,1194
1	2771711	2773483	bookend.1826.1	.	+	2771711	2773483	29,66,134	5	244,174,163,199,286	0,332,732,985,1486
1	2774028	2779269	bookend.1827.1	.	+	2774028	2779269	29,66,134	13	471,423,104,1094,41,69,101,79,99,69,50,177,277	0,822,1490,1679,3011,3568,3777,3969,4139,4333,4526,4708,4964
1	2783614	2788431	bookend.1828.2	.	+	2783614	2788431	232,132,34	21	60,61,178,206,120,99,222,140,112,48,255,156,207,144,71,100,57,57,81,83,230	0,152,333,625,919,1335,1513,1849,2094,2302,2442,2785,3044,3338,3567,3741,3911,4047,4252,4430,4587
1	2786994	2788431	bookend.1828.1	.	+	2786994	2788431	232,132,34	8	102,71,100,57,57,81,83,230	0,187,361,531,667,872,1050,1207
1	2801068	2804511	bookend.1863.1	.	+	2801068	2804511	29,66,134	11	92,128,42,145,230,58,78,89,82,189,260	0,199,761,913,1319,1755,1948,2172,2468,2807,3183
1	2805370	2808602	bookend.1864.1	.	+	2805370	2808602	29,66,134	4	1094,300,92,1061	0,1387,1940,2171
1	2808871	2809760	bookend.1865.1	.	+	2808871	2809760	29,66,134	1	889	0
1	2809773	2811189	bookend.1865.2	.	-	2809773	2811189	29,66,134	3	412,117,75	0,1136,1341
1	2813061	2818008	bookend.1870.1	.	-	2813061	2818008	29,66,134	4	361,1207,2241,291	0,490,1856,4656
1	2819060	2820351	bookend.1873.1	.	-	2819060	2820351	29,66,134	3	798,130,155	0,909,1136
1	2821557	2824897	bookend.1875.2	.	-	2821557	2824897	232,132,34	9	366,78,471,180,116,82,71,113,106	0,459,613,1275,1547,2058,2269,2806,3234
1	2821557	2825261	bookend.1875.1	.	-	2821557	2825261	29,66,134	9	366,78,471,180,116,82,71,113,95	0,459,613,1275,1547,2058,2269,2806,3609
1	2827117	2829256	bookend.1877.1	.	+	2827117	2829256	29,66,134	8	74,96,102,96,32,76,54,226	0,562,754,988,1262,1388,1635,1913
1	2829313	2831180	bookend.1877.2	.	-	2829313	2831180	175,155,247	7	391,120,138,74,40,138,185	0,477,690,891,1059,1455,1682
1	2839143	2841132	bookend.1879.1	.	+	2839143	2841132	94,143,237	3	161,132,630	0,696,1359
1	2839143	2841132	bookend.1879.2	.	+	2839143	2841132	175,155,247	3	161,122,630	0,706,1359
1	2841854	2846348	bookend.1880.1	.	+	2841854	2846348	175,155,247	17	43,197,48,149,49,57,180,135,62,97,115,77,138,165,114,97,317	0,266,1150,1324,1557,1702,1891,2165,2380,2522,2701,2898,3214,3505,3784,3987,4177
1	2841854	2846348	bookend.1880.2	.	+	2841854	2846348	94,143,237	16	463,48,149,49,57,180,135,62,97,115,77,138,165,114,97,317	0,1150,1324,1557,1702,1891,2165,2380,2522,2701,2898,3214,3505,3784,3987,4177
1	2841854	2846348	bookend.1880.3	.	+	2841854	2846348	175,155,247	16	43,197,149,49,57,180,135,62,97,115,77,138,165,114,97,317	0,266,1324,1557,1702,1891,2165,2380,2522,2701,2898,3214,3505,3784,3987,4177
1	2846929	2847778	bookend.1882.1	.	-	2846929	2847778	29,66,134	2	436,309	0,540
1	2848349	2851532	bookend.1884.3	.	+	2848349	2851532	232,132,34	17	156,63,90,60,66,66,76,65,93,81,85,44,63,60,54,60,96	0,387,561,780,938,1110,1260,1446,1602,1787,2127,2329,2465,2619,2767,2928,3087
1	2848349	2852223	bookend.1884.4	.	+	2848349	2852223	29,66,134	18	156,63,90,60,66,66,76,65,93,81,85,44,63,60,54,60,115,329	0,387,561,780,938,1110,1260,1446,1602,1787,2127,2329,2465,2619,2767,2928,3087,3545
1	2852453	2855776	bookend.1884.1	.	+	2852453	2855776	175,155,247	17	150,63,90,60,66,47,76,93,81,85,44,63,60,54,60,115,288	0,262,452,656,817,1001,1150,1492,1689,1880,2069,2204,2358,2514,2676,2827,3035
1	2852453	2855776	bookend.1884.2	.	+	2852453	2855776	29,66,134	18	150,63,90,60,66,66,76,65,93,81,85,44,63,60,54,60,115,288	0,262,452,656,817,982,1150,1325,1492,1689,1880,2069,2204,2358,2514,2676,2827,3035
1	2856161	2861156	bookend.1885.1	.	+	2856161	2861156	175,155,247	17	88,63,73,69,66,83,52,72,68,49,85,102,52,52,116,654,1204	0,259,444,614,779,925,1139,1269,1617,1774,1914,2075,2341,2491,2833,3031,3791
1	2867350	2870607	bookend.1897.1	.	+	2867350	2870607	29,66,134	17	242,63,90,126,66,76,65,93,81,85,44,63,60,54,60,115,372	0,332,492,660,880,1047,1218,1365,1553,1727,1900,2027,2185,2363,2509,2663,2885
1	2873546	2877169	bookend.1901.1	.	+	2873546	2877169	29,66,134	17	282,63,90,60,66,66,76,65,93,81,85,44,63,60,114,115,315	0,411,549,764,945,1101,1269,1449,1663,1868,2088,2277,2414,2574,2779,3092,3308
1	2877674	2879171	bookend.1902.1	.	+	2877674	2879171	29,66,134	2	476,456	0,1041
1	2879641	2882233	bookend.1904.1	.	+	2879641	2882233	29,66,134	2	932,1121	0,1471
1	2882522	2884010	bookend.1905.3	.	+	2882522	2884010	29,66,134	2	164,870	0,618
1	2882522	2884247	bookend.1905.2	.	+	2882522	2884247	29,66,134	3	164,708,217	0,618,1508
1	2884410	2886618	bookend.1905.1	.	+	2884410	2886618	29,66,134	9	157,153,125,126,183,157,169,135,305	0,238,523,739,940,1203,1429,1688,1903
1	2891032	2895180	bookend.1913.1	.	+	2891032	2895180	29,66,134	17	375,42,66,111,81,78,83,82,101,40,60,50,220,171,353,71,288	0,491,629,795,985,1149,1367,1591,1754,1966,2090,2234,2382,2718,2982,3597,3860
1	2895177	2899372	bookend.1913.2	.	-	2895177	2899372	29,66,134	11	816,228,645,205,170,231,49,59,225,139,234	0,968,1363,2088,2379,2662,3003,3127,3270,3584,3961
1	2899914	2904821	bookend.1914.1	.	-	2899914	2904821	29,66,134	13	329,118,70,64,174,145,135,90,60,123,177,88,734	0,433,743,900,1351,1813,2122,2437,2737,2924,3328,3938,4173
1	2911289	2915443	bookend.1925.2	.	+	2911289	2915443	29,66,134	3	174,743,2279	0,1055,1875
1	2911728	2915443	bookend.1925.1	.	+	2911728	2915443	175,155,247	3	72,743,2279	0,616,1436
1	2916988	2921137	bookend.1928.1	.	+	2916988	2921137	175,155,247	3	174,743,2304	0,1025,1845
1	2921091	2925910	bookend.1928.2	.	-	2921091	2925910	94,143,237	14	246,71,120,86,70,372,330,646,55,133,100,143,600,199	0,347,518,726,901,1063,1572,1980,2734,2881,3117,3314,3557,4620
1	2921091	2925910	bookend.1928.3	.	-	2921091	2925910	94,143,237	14	246,71,120,86,70,372,330,646,55,133,100,143,600,223	0,347,518,726,901,1063,1572,1980,2734,2881,3117,3314,3557,4596
1	2921091	2925910	bookend.1928.4	.	-	2921091	2925910	94,143,237	14	246,71,120,86,70,372,330,646,55,133,100,143,616,223	0,347,518,726,901,1063,1572,1980,2734,2881,3117,3314,3557,4596
1	2927702	2928934	bookend.1930.1	.	+	2927702	2928934	29,66,134	1	1232	0
1	2936546	2939287	bookend.1941.1	.	-	2936546	2939287	29,66,134	10	206,141,120,88,119,192,192,108,117,146	0,285,606,807,972,1187,1477,1787,2134,2595
1	2939618	2942254	bookend.1943.3	.	-	2939618	2942254	29,66,134	10	241,125,84,54,74,97,60,123,102,346	0,409,746,904,1178,1339,1594,1732,1928,2290
1	2942613	2945951	bookend.1943.1	.	-	2942613	2945951	29,66,134	12	288,396,78,113,57,50,58,47,103,75,66,220	0,555,1555,1730,1916,2116,2289,2454,2586,2768,2929,3118
1	2942613	2945951	bookend.1943.2	.	-	2942613	2945951	175,155,247	12	288,396,78,113,57,50,58,47,129,75,66,220	0,555,1555,1730,1916,2116,2289,2454,2586,2768,2929,3118
1	2942613	2945973	bookend.1943.4	.	-	2942613	2945973	29,66,134	12	288,396,78,113,57,50,58,47,103,75,66,242	0,555,1555,1730,1916,2116,2289,2454,2586,2768,2929,3118
1	2942613	2945973	bookend.1943.5	.	-	2942613	2945973	29,66,134	12	288,58,78,113,57,50,58,47,103,75,66,242	0,555,1555,1730,1916,2116,2289,2454,2586,2768,2929,3118
1	2946227	2949110	bookend.1944.1	.	+	2946227	2949110	29,66,134	9	165,64,82,68,98,137,68,64,220	0,318,982,1160,1329,1946,2165,2482,2663
1	2949612	2950931	bookend.1946.1	.	-	2949612	2950931	29,66,134	3	720,119,338	0,794,981
1	2949612	2950931	bookend.1946.2	.	-	2949612	2950931	175,155,247	2	913,338	0,981
1	2951463	2952452	bookend.1948.3	.	-	2951463	2952452	94,143,237	1	989	0
1	2952811	2954021	bookend.1948.4	.	-	2952811	2954021	175,155,247	4	263,256,233,176	0,351,718,1034
1	2952811	2955690	bookend.1948.1	.	-	2952811	2955690	29,66,134	9	263,256,233,126,108,218,172,245,207	0,351,718,1034,1243,1478,1788,2038,2672
1	2952811	2955690	bookend.1948.2	.	-	2952811	2955690	29,66,134	8	607,233,126,108,218,172,245,207	0,718,1034,1243,1478,1788,2038,2672
1	2956566	2962640	bookend.1949.1	.	-	2956566	2962640	175,155,247	17	158,464,201,164,254,162,179,107,606,165,93,69,72,249,144,200,560	0,239,804,1100,1402,1917,2176,2449,2736,3447,3743,3944,4099,4254,4639,5025,5514
1	2965012	2966133	bookend.1951.1	.	+	2965012	2966133	94,143,237	3	263,132,513	0,371,608
1	2966037	2967778	bookend.1951.2	.	-	2966037	2967778	29,66,134	1	1741	0
1	2971627	2972199	bookend.1952.1	.	-	2971627	2972199	29,66,134	1	572	0
1	2973033	2976696	bookend.1953.4	.	-	2973033	2976696	94,143,237	13	195,117,30,48,96,68,58,87,105,259,193,108,135	0,292,493,684,825,1006,1581,1721,1894,2172,2528,2815,3528
1	2979497	2982582	bookend.1953.1	.	-	2979497	2982582	29,66,134	11	226,66,59,88,174,162,141,82,210,72,207	0,379,524,713,1107,1353,1760,2043,2280,2592,2878
1	2979497	2982582	bookend.1953.2	.	-	2979497	2982582	175,155,247	10	226,66,59,88,174,162,365,210,72,207	0,379,524,713,1107,1353,1760,2280,2592,2878
1	2979497	2982582	bookend.1953.3	.	-	2979497	2982582	175,155,247	9	226,66,59,88,408,365,210,72,207	0,379,524,713,1107,1760,2280,2592,2878
1	2984880	2986088	bookend.1960.1	.	+	2984880	2986088	29,66,134	1	1208	0
1	2986939	2987393	bookend.1963.1	.	-	2986939	2987393	29,66,134	1	454	0
1	2989376	2990361	bookend.1967.1	.	+	2989376	2990361	29,66,134	1	985	0
1	2993376	2994057	bookend.1974.1	.	+	2993376	2994057	94,143,237	1	681	0
1	2994419	2998196	bookend.1975.2	.	+	2994419	2998196	29,66,134	11	317,97,92,132,186,164,79,129,128,384,277	0,727,925,1117,1473,1807,2218,2381,2782,3035,3500
1	2994419	2998196	bookend.1975.3	.	+	2994419	2998196	29,66,134	10	317,97,92,132,186,164,79,129,128,742	0,727,925,1117,1473,1807,2218,2381,2782,3035
1	2998123	3001302	bookend.1975.5	.	-	2998123	3001302	175,155,247	9	792,100,125,83,82,138,106,162,241	0,904,1080,1302,1463,1631,1904,2432,2938
1	2998123	3001302	bookend.1975.6	.	-	2998123	3001302	29,66,134	9	792,100,133,83,82,181,106,162,241	0,904,1080,1302,1463,1631,1904,2432,2938
1	2998123	3001302	bookend.1975.7	.	-	2998123	3001302	175,155,247	9	792,100,133,83,82,187,106,162,241	0,904,1080,1302,1463,1631,1904,2432,2938
1	2998123	3001302	bookend.1975.8	.	-	2998123	3001302	175,155,247	9	792,100,169,43,82,173,106,162,241	0,904,1080,1342,1463,1631,1904,2432,2938
1	2998123	3001302	bookend.1975.9	.	-	2998123	3001302	175,155,247	9	792,105,133,83,82,138,106,162,241	0,899,1080,1302,1463,1631,1904,2432,2938
1	2998123	3001302	bookend.1975.10	.	-	2998123	3001302	175,155,247	9	792,105,133,83,82,173,106,162,241	0,899,1080,1302,1463,1631,1904,2432,2938
1	2998123	3001302	bookend.1975.11	.	-	2998123	3001302	175,155,247	9	792,105,133,83,82,181,106,162,241	0,899,1080,1302,1463,1631,1904,2432,2938
1	3001516	3003762	bookend.1975.4	.	-	3001516	3003762	29,66,134	7	324,177,130,187,139,47,255	0,409,675,1124,1405,1743,1991
1	3003903	3008356	bookend.1975.1	.	+	3003903	3008356	94,143,237	13	125,75,264,93,207,104,67,108,93,85,71,56,436	0,457,611,964,1169,1871,2089,2237,2708,3095,3386,3782,4017
1	3009056	3009823	bookend.1977.1	.	+	3009056	3009823	29,66,134	1	767	0
1	3009901	3012365	bookend.1977.2	.	-	3009901	3012365	29,66,134	4	383,456,477,743	0,528,1116,1721
1	3012761	3015061	bookend.1980.2	.	-	3012761	3015061	29,66,134	6	330,127,60,204,63,176	0,484,1282,1463,1756,2124
1	3015393	3018115	bookend.1980.1	.	+	3015393	3018115	94,143,237	10	181,135,87,91,55,61,222,117,90,257	0,641,854,1064,1266,1422,1651,2014,2283,2465
1	3026043	3029488	bookend.1995.1	.	-	3026043	3029488	29,66,134	7	509,152,159,253,117,63,345	0,604,843,1115,1454,1647,3100
1	3030894	3033582	bookend.1996.1	.	+	3030894	3033582	94,143,237	5	625,192,167,265,400	0,1222,1492,1771,2288
1	3031847	3033582	bookend.1996.2	.	+	3031847	3033582	175,155,247	4	461,167,265,400	0,539,818,1335
1	3037763	3038388	bookend.1998.6	.	-	3037763	3038388	29,66,134	1	625	0
1	3038478	3041798	bookend.1998.5	.	-	3038478	3041798	29,66,134	12	399,201,203,121,35,109,206,115,95,248,205,185	0,492,768,1071,1311,1445,1634,1971,2170,2362,2696,3135
1	3038563	3039787	bookend.1998.2	.	+	3038563	3039787	175,155,247	3	501,330,244	0,568,980
1	3042052	3045271	bookend.1998.1	.	+	3042052	3045271	94,143,237	12	181,177,162,81,52,115,82,96,102,117,117,368	0,437,690,963,1314,1463,1669,1870,2165,2359,2595,2851
1	3045173	3047512	bookend.1998.4	.	-	3045173	3047512	175,155,247	7	426,213,130,171,123,105,691	0,510,798,1011,1262,1460,1648
1	3045173	3047886	bookend.1998.3	.	-	3045173	3047886	94,143,237	8	426,213,130,171,123,105,588,169	0,510,798,1011,1262,1460,1648,2544
1	3049023	3053095	bookend.2002.2	.	+	3049023	3053095	29,66,134	15	55,115,81,88,557,124,110,109,93,62,131,71,53,67,363	0,146,360,654,933,1668,2119,2347,2558,2746,2891,3125,3283,3554,3709
1	3053815	3055388	bookend.2002.1	.	+	3053815	3055388	29,66,134	3	719,148,509	0,821,1064
1	3055261	3057142	bookend.2002.4	.	-	3055261	3057142	94,143,237	5	297,102,462,108,382	0,374,562,1290,1499
1	3055261	3057463	bookend.2002.3	.	-	3055261	3057463	175,155,247	6	297,102,462,108,287,135	0,374,562,1290,1499,2067
1	3055261	3057463	bookend.2002.6	.	-	3055261	3057463	175,155,247	6	297,102,462,108,287,83	0,374,562,1290,1499,2119
1	3058483	3060753	bookend.2002.5	.	+	3058483	3060753	175,155,247	5	170,170,192,350,231	0,816,1323,1598,2039
1	3062294	3063397	bookend.2006.1	.	-	3062294	3063397	232,187,56	2	454,338	0,765
1	3064097	3065949	bookend.2008.1	.	+	3064097	3065949	29,66,134	5	192,170,192,350,273	0,607,858,1128,1579
1	3066752	3068575	bookend.2012.1	.	+	3066752	3068575	29,66,134	5	176,173,192,350,236	0,588,864,1138,1587
1	3070944	3072050	bookend.2016.1	.	-	3070944	3072050	29,66,134	1	1106	0
1	3076549	3079537	bookend.2025.1	.	+	3076549	3079537	29,66,134	7	199,114,880,108,66,66,554	0,623,828,1796,1995,2293,2434
1	3076549	3079537	bookend.2025.2	.	+	3076549	3079537	29,66,134	7	259,114,880,108,66,66,554	0,623,828,1796,1995,2293,2434
1	3086154	3087871	bookend.2031.1	.	+	3086154	3087871	29,66,134	3	311,130,1020	0,391,697
1	3093844	3094823	bookend.2035.1	.	+	3093844	3094823	29,66,134	2	166,729	0,250
1	3101364	3101651	bookend.2037.1	.	+	3101364	3101651	232,187,56	1	287	0
1	3101651	3102925	bookend.2037.3	.	-	3101651	3102925	29,66,134	2	697,474	0,800
1	3101651	3103823	bookend.2037.2	.	-	3101651	3103823	175,155,247	3	697,412,195	0,800,1977
1	3101651	3103823	bookend.2037.5	.	-	3101651	3103823	175,155,247	3	697,412,185	0,800,1987
1	3104582	3106289	bookend.2039.1	.	+	3104582	3106289	29,66,134	4	293,213,77,342	0,902,1214,1365
1	3106534	3107752	bookend.2040.1	.	+	3106534	3107752	29,66,134	2	251,404	0,814
1	3108234	3111515	bookend.2041.2	.	+	3108234	3111515	94,143,237	7	886,285,546,101,106,411,389	0,975,1336,1996,2193,2390,2892
1	3110471	3111515	bookend.2041.1	.	+	3110471	3111515	232,132,34	3	62,411,389	0,153,655
1	3111754	3112939	bookend.2042.1	.	+	3111754	3112939	29,66,134	1	1185	0
1	3112851	3116699	bookend.2042.2	.	-	3112851	3116699	29,66,134	3	250,3264,132	0,353,3716
1	3118192	3119612	bookend.2044.2	.	-	3118192	3119612	29,66,134	2	646,206	0,1214
1	3119922	3122424	bookend.2044.1	.	+	3119922	3122424	94,143,237	8	86,54,150,61,53,102,490,652	0,194,465,703,864,1036,1248,1850
1	3122975	3124659	bookend.2045.1	.	+	3122975	3124659	29,66,134	2	261,551	0,1133
1	3125493	3127290	bookend.2046.1	.	+	3125493	3127290	94,143,237	1	1797	0
1	3127780	3131065	bookend.2048.1	.	-	3127780	3131065	29,66,134	8	407,144,117,138,125,86,139,192	0,478,1070,1263,1523,2319,2880,3093
1	3136267	3137468	bookend.2056.1	.	-	3136267	3137468	29,66,134	2	397,275	0,926
1	3137758	3140320	bookend.2057.1	.	-	3137758	3140320	29,66,134	3	1173,263,227	0,1576,2335
1	3137758	3140320	bookend.2057.2	.	-	3137758	3140320	175,155,247	4	243,510,263,227	0,663,1576,2335
1	3140887	3144371	bookend.2059.1	.	+	3140887	3144371	29,66,134	7	126,105,190,87,369,145,1101	0,206,406,857,1142,2042,2383
1	3140887	3144371	bookend.2059.2	.	+	3140887	3144371	175,155,247	6	126,390,87,369,145,1101	0,206,857,1142,2042,2383
1	3147640	3154391	bookend.2070.1	.	-	3147640	3154391	29,66,134	16	928,423,120,91,94,56,201,132,57,109,58,198,38,94,434,294	0,1017,1744,2478,2823,2996,3131,3519,3811,4272,4880,5033,5369,5503,5680,6457
1	3154531	3156200	bookend.2070.2	.	+	3154531	3156200	29,66,134	5	273,104,119,95,177	0,364,685,1212,1492
1	3157503	3159118	bookend.2074.2	.	+	3157503	3159118	29,66,134	2	1090,455	0,1160
1	3159112	3161708	bookend.2074.4	.	-	3159112	3161708	29,66,134	8	369,75,51,159,206,130,41,187	0,465,639,810,1469,1775,2268,2409
1	3161821	3165340	bookend.2074.1	.	+	3161821	3165340	29,66,134	4	357,1719,282,575	0,622,2573,2944
1	3165371	3167869	bookend.2074.3	.	-	3165371	3167869	29,66,134	7	340,156,96,193,629,279,216	0,426,667,852,1211,1931,2282
1	3168484	3171047	bookend.2077.1	.	-	3168484	3171047	175,155,247	6	385,281,145,457,80,295	0,469,842,1104,2090,2268
1	3172117	3173493	bookend.2078.2	.	+	3172117	3173493	29,66,134	2	164,278	0,1098
1	3173547	3176869	bookend.2078.1	.	+	3173547	3176869	29,66,134	11	337,60,114,66,108,84,102,114,81,120,275	0,906,1072,1449,1593,1803,2205,2394,2582,2757,3047
1	3176882	3179353	bookend.2078.4	.	-	3176882	3179353	175,155,247	8	336,61,270,63,100,83,54,29	0,438,715,1507,1706,1947,2269,2442
1	3180940	3184214	bookend.2078.3	.	-	3180940	3184214	29,66,134	9	359,387,474,186,65,49,62,47,131	0,461,939,1537,1812,2058,2188,2386,3143
1	3187455	3188692	bookend.2086.1	.	+	3187455	3188692	94,143,237	2	622,238	0,999
1	3189368	3190242	bookend.2088.1	.	+	3189368	3190242	29,66,134	2	272,386	0,488
1	3190215	3192498	bookend.2088.3	.	-	3190215	3192498	29,66,134	1	2283	0
1	3192682	3195025	bookend.2088.2	.	-	3192682	3195025	29,66,134	4	520,531,374,363	0,608,1494,1980
1	3195867	3199994	bookend.2090.4	.	-	3195867	3199994	29,66,134	12	335,103,84,96,51,141,57,75,273,60,93,614	0,647,832,1363,1728,1875,2084,2575,2788,3146,3293,3513
1	3195867	3200227	bookend.2090.1	.	-	3195867	3200227	175,155,247	14	335,103,84,96,51,141,57,75,273,60,93,243,68,45	0,647,832,1363,1728,1875,2084,2575,2788,3146,3293,3513,4168,4315
1	3195867	3200227	bookend.2090.2	.	-	3195867	3200227	29,66,134	13	335,103,84,96,51,141,57,75,273,60,93,243,192	0,647,832,1363,1728,1875,2084,2575,2788,3146,3293,3513,4168
1	3195867	3200227	bookend.2090.3	.	-	3195867	3200227	175,155,247	13	335,103,84,96,51,141,57,75,273,60,93,314,192	0,647,832,1363,1728,1875,2084,2575,2788,3146,3293,3513,4168
1	3195867	3200227	bookend.2090.5	.	-	3195867	3200227	29,66,134	14	335,103,84,96,51,141,57,75,273,60,93,243,64,45	0,647,832,1363,1728,1875,2084,2575,2788,3146,3293,3513,4168,4315
1	3201784	3204123	bookend.2091.3	.	+	3201784	3204123	29,66,134	5	481,236,141,432,335	0,924,1260,1486,2004
1	3201830	3204123	bookend.2091.1	.	+	3201830	3204123	29,66,134	5	435,236,141,432,335	0,878,1214,1440,1958
1	3203896	3205379	bookend.2091.2	.	-	3203896	3205379	94,143,237	1	1483	0
1	3205766	3208674	bookend.2093.1	.	+	3205766	3208674	29,66,134	11	151,88,294,159,141,57,139,105,191,42,377	0,344,511,919,1197,1453,1610,1842,2053,2401,2531
1	3208759	3213174	bookend.2093.2	.	-	3208759	3213174	175,155,247	15	326,133,274,142,91,107,156,171,262,117,66,125,146,85,219	0,408,617,971,1204,1383,1571,1809,2088,2424,2625,2775,3074,3358,4196
1	3214016	3217580	bookend.2094.1	.	-	3214016	3217580	94,143,237	15	451,127,117,157,142,91,107,159,174,142,120,120,51,122,81	0,565,779,1081,1310,1540,1752,1941,2171,2442,2665,2854,3117,3254,3483
1	3217999	3220092	bookend.2096.1	.	+	3217999	3220092	94,143,237	1	2093	0
1	3220037	3223984	bookend.2096.4	.	-	3220037	3223984	175,155,247	14	350,241,157,142,91,107,156,171,142,120,120,51,122,251	0,428,752,979,1290,1495,1693,1928,2307,2676,2874,3315,3490,3696
1	3220037	3224539	bookend.2096.3	.	-	3220037	3224539	29,66,134	15	350,241,157,142,91,107,156,171,142,120,120,51,122,98,161	0,428,752,979,1290,1495,1693,1928,2307,2676,2874,3315,3490,3696,4341
1	3224126	3224743	bookend.2096.5	.	+	3224126	3224743	249,113,113	1	617	0
1	3224684	3227066	bookend.2096.2	.	-	3224684	3227066	29,66,134	5	329,110,138,136,250	0,431,619,1309,2132
1	3227370	3230134	bookend.2097.1	.	-	3227370	3230134	94,143,237	5	920,253,564,98,580	0,1002,1333,1994,2184
1	3236994	3239433	bookend.2102.1	.	-	3236994	3239433	94,143,237	3	1342,242,409	0,1501,2030
1	3244207	3245064	bookend.2111.2	.	+	3244207	3245064	175,155,247	1	857	0
1	3244207	3247198	bookend.2111.1	.	+	3244207	3247198	29,66,134	6	588,728,64,44,182,371	0,951,1815,2007,2352,2620
1	3252239	3255774	bookend.2118.1	.	+	3252239	3255774	29,66,134	2	2725,720	0,2815
1	3256259	3261280	bookend.2119.5	.	-	3256259	3261280	175,155,247	14	584,51,206,259,249,60,184,134,240,55,254,155,86,587	0,675,826,1125,1618,1948,2094,2377,2605,3235,3382,3918,4249,4434
1	3256259	3261652	bookend.2119.2	.	-	3256259	3261652	29,66,134	15	584,51,206,259,249,60,184,134,240,55,254,155,86,340,325	0,675,826,1125,1618,1948,2094,2377,2605,3235,3382,3918,4249,4434,5068
1	3256259	3261652	bookend.2119.6	.	-	3256259	3261652	29,66,134	15	584,51,206,259,249,60,184,131,240,55,254,155,86,340,325	0,675,826,1125,1618,1948,2094,2377,2605,3235,3382,3918,4249,4434,5068
1	3256259	3261652	bookend.2119.7	.	-	3256259	3261652	175,155,247	15	584,51,206,259,249,60,184,134,217,55,254,155,86,340,325	0,675,826,1125,1618,1948,2094,2377,2628,3235,3382,3918,4249,4434,5068
1	3262237	3263588	bookend.2119.3	.	-	3262237	3263588	29,66,134	3	215,274,238	0,397,1113
1	3262237	3263588	bookend.2119.4	.	-	3262237	3263588	175,155,247	3	218,274,238	0,397,1113
1	3262490	3263588	bookend.2119.1	.	-	3262490	3263588	175,155,247	2	418,238	0,860
1	3263912	3265103	bookend.2120.1	.	+	3263912	3265103	94,143,237	1	1191	0
1	3269613	3272007	bookend.2125.1	.	-	3269613	3272007	29,66,134	2	1085,901	0,1493
1	3273812	3275936	bookend.2129.7	.	+	3273812	3275936	29,66,134	3	274,207,373	0,1441,1751
1	3284310	3284813	bookend.2129.11	.	+	3284310	3284813	175,155,247	2	191,162	0,341
1	3284310	3287105	bookend.2129.5	.	+	3284310	3287105	29,66,134	10	191,74,175,177,132,99,117,55,113,383	0,341,855,1114,1376,1586,1781,1993,2223,2412
1	3284310	3287105	bookend.2129.6	.	+	3284310	3287105	29,66,134	10	191,74,175,177,132,99,117,96,113,383	0,341,855,1114,1376,1586,1781,1993,2223,2412
1	3285147	3287105	bookend.2129.4	.	+	3285147	3287105	94,143,237	8	193,177,132,99,117,96,113,383	0,277,539,749,944,1156,1386,1575
1	3288085	3290394	bookend.2129.2	.	+	3288085	3290394	29,66,134	11	68,83,74,178,177,132,99,117,96,113,345	0,152,345,516,775,1034,1243,1417,1596,1770,1964
1	3288085	3290394	bookend.2129.3	.	+	3288085	3290394	29,66,134	10	235,74,178,177,132,99,117,96,113,345	0,345,516,775,1034,1243,1417,1596,1770,1964
1	3288260	3290394	bookend.2129.1	.	+	3288260	3290394	232,132,34	9	244,178,177,132,99,117,96,113,345	0,341,600,859,1068,1242,1421,1595,1789
1	3290264	3296208	bookend.2129.8	.	-	3290264	3296208	175,155,247	11	622,234,276,277,299,157,210,64,147,390,261	0,711,1414,1786,2334,3034,3865,4197,4411,4726,5683
1	3290264	3296208	bookend.2129.9	.	-	3290264	3296208	175,155,247	11	622,234,276,277,299,186,210,64,147,348,261	0,711,1414,1786,2334,3005,3865,4197,4411,4726,5683
1	3290264	3296208	bookend.2129.10	.	-	3290264	3296208	29,66,134	11	622,234,276,277,299,186,210,64,147,390,261	0,711,1414,1786,2334,3005,3865,4197,4411,4726,5683
1	3297257	3300516	bookend.2131.1	.	-	3297257	3300516	29,66,134	10	340,237,51,84,78,69,91,111,339,246	0,498,1082,1231,1487,1796,2102,2375,2580,3013
1	3302728	3304058	bookend.2133.3	.	+	3302728	3304058	29,66,134	1	1330	0
1	3304041	3306638	bookend.2133.1	.	-	3304041	3306638	175,155,247	9	209,85,120,72,69,66,192,478,148	0,299,473,685,855,1009,1177,1469,2449
1	3304041	3306638	bookend.2133.2	.	-	3304041	3306638	94,143,237	8	209,85,120,72,69,66,192,1128	0,299,473,685,855,1009,1177,1469
1	3310985	3322233	bookend.2139.1	.	+	3310985	3322233	29,66,134	34	186,51,34,18,137,75,46,60,81,86,102,54,102,59,145,108,153,105,197,109,99,146,58,93,51,132,102,55,86,149,106,54,46,357	0,386,541,980,1413,1935,2242,2618,2778,3120,3361,3758,4088,4560,4909,5396,5942,6352,6813,7169,7382,7559,7860,8106,8664,8918,9143,9581,9797,9999,10226,10421,10711,10891
1	3322800	3323562	bookend.2140.1	.	-	3322800	3323562	29,66,134	1	762	0
1	3325836	3327603	bookend.2147.1	.	+	3325836	3327603	29,66,134	1	1767	0
1	3331644	3333253	bookend.2151.5	.	-	3331644	3333253	94,143,237	1	1609	0
1	3333610	3338060	bookend.2151.3	.	-	3333610	3338060	175,155,247	2	3948,116	0,4334
1	3333610	3338060	bookend.2151.4	.	-	3333610	3338060	175,155,247	3	3419,313,116	0,3635,4334
1	3338306	3341574	bookend.2151.1	.	-	3338306	3341574	175,155,247	8	342,137,189,383,43,1018,95,176	0,432,740,1015,1479,1605,2769,3092
1	3338306	3341574	bookend.2151.2	.	-	3338306	3341574	29,66,134	7	342,137,189,507,1018,95,176	0,432,740,1015,1605,2769,3092
1	3346405	3347858	bookend.2159.2	.	-	3346405	3347858	29,66,134	5	478,90,44,97,230	0,615,792,935,1223
1	3346476	3346545	bookend.2159.1	.	+	3346476	3346545	249,113,113	1	69	0
1	3349209	3351080	bookend.2161.1	.	+	3349209	3351080	29,66,134	3	109,437,994	0,355,877
1	3349209	3351180	bookend.2161.2	.	+	3349209	3351180	29,66,134	3	109,437,1094	0,355,877
1	3355570	3356406	bookend.2166.1	.	+	3355570	3356406	29,66,134	1	836	0
1	3356660	3359748	bookend.2167.2	.	-	3356660	3359748	175,155,247	3	795,444,1455	0,990,1633
1	3356660	3359838	bookend.2167.1	.	-	3356660	3359838	29,66,134	4	795,444,1008,67	0,990,1633,3111
1	3363444	3366497	bookend.2175.1	.	+	3363444	3366497	29,66,134	1	3053	0
1	3366492	3369106	bookend.2175.2	.	-	3366492	3369106	29,66,134	2	944,964	0,1650
1	3370560	3377447	bookend.2176.1	.	+	3370560	3377447	29,66,134	22	354,51,121,93,62,118,337,148,102,120,84,128,85,139,77,57,145,140,114,68,173,569	0,637,784,1034,1471,1703,1967,2409,2883,3065,3452,3620,3851,4053,4417,4564,4903,5135,5614,5841,5992,6318
1	3381608	3383906	bookend.2178.2	.	-	3381608	3383906	29,66,134	5	194,173,194,70,254	0,416,1074,1673,2044
1	3382500	3383906	bookend.2178.1	.	-	3382500	3383906	175,155,247	3	376,70,254	0,781,1152
1	3384018	3388391	bookend.2178.3	.	-	3384018	3388391	175,155,247	9	1040,212,75,117,660,189,132,159,423	0,1164,1448,1933,2355,3202,3489,3705,3950
1	3390319	3392619	bookend.2179.1	.	-	3390319	3392619	29,66,134	3	1016,440,574	0,1197,1726
1	3393125	3395072	bookend.2182.2	.	-	3393125	3395072	94,143,237	2	908,823	0,1124
1	3393425	3395072	bookend.2182.1	.	-	3393425	3395072	29,66,134	2	608,823	0,824
1	3395547	3396851	bookend.2183.3	.	-	3395547	3396851	29,66,134	2	553,366	0,938
1	3397084	3397927	bookend.2183.2	.	-	3397084	3397927	175,155,247	2	552,25	0,818
1	3397084	3398352	bookend.2183.1	.	-	3397084	3398352	29,66,134	2	552,400	0,868
1	3397218	3397736	bookend.2183.4	.	+	3397218	3397736	249,113,113	1	518	0
1	3400605	3402273	bookend.2185.1	.	+	3400605	3402273	29,66,134	3	591,365,225	0,875,1443
1	3403135	3405973	bookend.2187.1	.	+	3403135	3405973	94,143,237	5	247,98,1036,827,262	0,351,542,1665,2576
1	3407039	3412832	bookend.2191.1	.	-	3407039	3412832	175,155,247	14	905,42,175,117,139,61,88,635,220,648,294,77,116,125	0,991,1375,1657,1993,2249,2386,2651,3385,3728,4556,4987,5453,5668
1	3407039	3412832	bookend.2191.2	.	-	3407039	3412832	175,155,247	14	905,42,175,117,139,61,88,635,228,648,294,71,116,125	0,991,1375,1657,1993,2249,2386,2651,3385,3728,4556,4987,5453,5668
1	3407039	3412832	bookend.2191.3	.	-	3407039	3412832	29,66,134	14	905,42,175,117,139,61,88,635,228,648,294,77,116,125	0,991,1375,1657,1993,2249,2386,2651,3385,3728,4556,4987,5453,5668
1	3407039	3412832	bookend.2191.4	.	-	3407039	3412832	175,155,247	14	905,42,175,117,139,61,88,635,228,654,294,77,116,125	0,991,1375,1657,1993,2249,2386,2651,3385,3722,4556,4987,5453,5668
1	3416550	3419626	bookend.2200.1	.	-	3416550	3419626	94,143,237	9	393,123,195,129,163,136,342,81,549	0,475,687,969,1186,1442,1665,2101,2527
1	3424281	3425227	bookend.2208.3	.	-	3424281	3425227	175,155,247	3	219,62,325	0,304,621
1	3424281	3427549	bookend.2208.1	.	-	3424281	3427549	175,155,247	13	219,62,164,74,68,78,60,137,57,418,99,45,164	0,304,621,1025,1291,1487,1640,1793,2098,2265,2755,2947,3104
1	3424281	3427549	bookend.2208.2	.	-	3424281	3427549	175,155,247	13	219,62,164,334,78,60,137,57,179,111,99,45,178	0,304,621,1025,1487,1640,1793,2098,2261,2572,2755,2947,3090
1	3428475	3430602	bookend.2209.1	.	-	3428475	3430602	29,66,134	6	403,192,78,109,115,418	0,477,853,1010,1238,1709
1	3431779	3438333	bookend.2211.1	.	+	3431779	3438333	29,66,134	20	313,111,123,181,99,144,91,224,155,128,255,500,594,89,139,153,161,112,151,264	0,496,761,999,1267,1480,1839,2167,2486,2892,3112,3588,4278,4963,5128,5371,5601,5841,6053,6290
1	3439719	3440376	bookend.2214.1	.	+	3439719	3440376	94,143,237	1	657	0
1	3442329	3443885	bookend.2219.1	.	-	3442329	3443885	29,66,134	5	670,71,78,77,304	0,769,922,1087,1252
1	3453183	3460121	bookend.2229.3	.	+	3453183	3460121	94,143,237	27	81,129,92,172,123,174,111,134,94,99,137,98,124,88,100,53,177,38,94,180,115,70,148,129,126,66,436	0,381,598,929,1182,1384,1670,1860,2079,2371,2554,2813,3399,3617,3785,3964,4240,4500,4605,4776,5049,5260,5459,5804,6063,6342,6502
1	3453183	3460121	bookend.2229.4	.	+	3453183	3460121	175,155,247	27	81,134,92,172,123,174,111,134,94,99,137,98,124,88,100,53,177,38,94,180,115,70,148,129,126,66,436	0,376,598,929,1182,1384,1670,1860,2079,2371,2554,2813,3399,3617,3785,3964,4240,4500,4605,4776,5049,5260,5459,5804,6063,6342,6502
1	3453183	3460121	bookend.2229.5	.	+	3453183	3460121	175,155,247	27	154,129,92,172,123,174,111,134,94,99,137,98,124,88,100,53,177,38,94,180,115,70,148,129,126,66,436	0,381,598,929,1182,1384,1670,1860,2079,2371,2554,2813,3399,3617,3785,3964,4240,4500,4605,4776,5049,5260,5459,5804,6063,6342,6502
1	3453183	3460121	bookend.2229.6	.	+	3453183	3460121	175,155,247	27	154,134,92,172,123,174,111,134,94,99,137,98,124,88,100,53,177,38,94,180,115,70,148,129,126,66,436	0,376,598,929,1182,1384,1670,1860,2079,2371,2554,2813,3399,3617,3785,3964,4240,4500,4605,4776,5049,5260,5459,5804,6063,6342,6502
1	3453296	3460121	bookend.2229.2	.	+	3453296	3460121	175,155,247	27	41,134,92,172,123,174,111,134,94,99,137,98,124,88,100,53,177,38,94,180,115,70,148,129,126,66,436	0,263,485,816,1069,1271,1557,1747,1966,2258,2441,2700,3286,3504,3672,3851,4127,4387,4492,4663,4936,5147,5346,5691,5950,6229,6389
1	3460004	3461485	bookend.2229.7	.	-	3460004	3461485	29,66,134	3	298,219,326	0,685,1155
1	3461638	3465746	bookend.2229.1	.	+	3461638	3465746	29,66,134	18	180,274,213,59,138,75,84,62,70,76,131,60,75,105,96,81,102,225	0,263,756,1104,1264,1599,1781,1975,2142,2398,2571,2819,2970,3134,3338,3529,3701,3883
1	3465912	3469451	bookend.2230.1	.	+	3465912	3469451	94,143,237	14	162,141,318,79,131,63,180,54,89,91,81,68,85,302	0,284,619,1083,1241,1526,1788,2060,2197,2374,2655,2886,3054,3237
1	3469927	3471482	bookend.2231.2	.	+	3469927	3471482	232,132,34	3	336,96,380	0,412,1175
1	3469992	3471482	bookend.2231.1	.	+	3469992	3471482	232,132,34	3	271,96,380	0,347,1110
1	3474848	3477865	bookend.2234.1	.	-	3474848	3477865	29,66,134	14	394,161,78,92,59,87,100,191,60,76,101,177,98,230	0,469,729,888,1092,1232,1409,1575,1843,1972,2138,2339,2598,2787
1	3479022	3480995	bookend.2236.1	.	-	3479022	3480995	94,143,237	4	643,209,101,252	0,1134,1467,1721
1	3487574	3491279	bookend.2248.1	.	+	3487574	3491279	29,66,134	14	400,46,113,302,49,86,30,105,103,98,123,112,108,279	0,757,882,1069,1500,1628,1802,1910,2099,2480,2793,3035,3232,3426
1	3487574	3491279	bookend.2248.2	.	+	3487574	3491279	175,155,247	13	803,113,302,49,86,30,105,24,98,123,112,108,279	0,882,1069,1500,1628,1802,1910,2178,2480,2793,3035,3232,3426
1	3487574	3491279	bookend.2248.3	.	+	3487574	3491279	175,155,247	13	803,113,302,49,86,30,105,103,98,123,112,108,279	0,882,1069,1500,1628,1802,1910,2099,2480,2793,3035,3232,3426
1	3491280	3493740	bookend.2248.4	.	-	3491280	3493740	29,66,134	2	286,1790	0,670
1	3502001	3503432	bookend.2263.6	.	-	3502001	3503432	29,66,134	3	513,242,59	0,761,1372
1	3502001	3503432	bookend.2263.7	.	-	3502001	3503432	29,66,134	3	513,242,63	0,761,1368
1	3503726	3505548	bookend.2263.2	.	+	3503726	3505548	175,155,247	6	191,90,63,75,63,533	0,297,699,842,1010,1289
1	3503726	3505548	bookend.2263.4	.	+	3503726	3505548	29,66,134	7	191,90,63,75,63,53,533	0,297,699,842,1010,1155,1289
1	3503726	3505548	bookend.2263.5	.	+	3503726	3505548	29,66,134	7	191,90,34,75,63,53,533	0,297,632,842,1010,1155,1289
1	3503726	3508922	bookend.2263.3	.	+	3503726	3508922	163,106,50	16	191,90,63,75,63,53,176,51,444,198,64,69,435,201,177,242	0,297,699,842,1010,1155,1289,1567,2386,3305,3582,3723,3872,4410,4689,4954
1	3506079	3508922	bookend.2263.1	.	+	3506079	3508922	94,143,237	8	493,198,64,69,435,201,177,242	0,952,1229,1370,1519,2057,2336,2601
1	3512940	3514711	bookend.2264.1	.	-	3512940	3514711	94,143,237	7	254,82,119,120,71,168,65	0,410,584,789,994,1142,1706
1	3515402	3517106	bookend.2265.2	.	-	3515402	3517106	175,155,247	5	659,208,45,222,259	0,737,1014,1147,1445
1	3515402	3517888	bookend.2265.1	.	-	3515402	3517888	29,66,134	6	659,208,45,222,132,489	0,737,1014,1147,1445,1997
1	3523954	3526024	bookend.2272.2	.	-	3523954	3526024	175,155,247	4	707,371,194,116	0,794,1255,1954
1	3523954	3526350	bookend.2272.1	.	-	3523954	3526350	29,66,134	5	707,371,194,63,251	0,794,1255,1954,2145
1	3530503	3531821	bookend.2277.1	.	+	3530503	3531821	29,66,134	4	226,106,78,343	0,318,761,975
1	3532459	3535128	bookend.2279.3	.	+	3532459	3535128	29,66,134	9	208,331,34,225,84,66,92,48,447	0,532,948,1063,1390,1621,1776,2064,2222
1	3532459	3535128	bookend.2279.4	.	+	3532459	3535128	29,66,134	9	208,405,34,225,84,66,92,48,447	0,458,948,1063,1390,1621,1776,2064,2222
1	3535513	3538270	bookend.2279.2	.	+	3535513	3538270	94,143,237	12	65,112,177,162,81,52,115,82,96,102,117,361	0,260,617,873,1136,1315,1460,1645,1823,2002,2181,2396
1	3535597	3538270	bookend.2279.1	.	+	3535597	3538270	29,66,134	11	288,177,162,81,52,115,82,96,102,117,361	0,533,789,1052,1231,1376,1561,1739,1918,2097,2312
1	3544983	3545471	bookend.2289.1	.	-	3544983	3545471	29,66,134	1	488	0
1	3549970	3550780	bookend.2301.1	.	-	3549970	3550780	94,143,237	1	810	0
1	3554108	3556541	bookend.2308.1	.	+	3554108	3556541	29,66,134	7	440,316,96,69,129,100,401	0,712,1118,1312,1613,1825,2032
1	3562956	3564709	bookend.2317.1	.	+	3562956	3564709	175,155,247	4	306,264,188,749	0,359,723,1004
1	3562956	3564709	bookend.2317.2	.	+	3562956	3564709	29,66,134	3	623,188,749	0,723,1004
1	3562956	3564709	bookend.2317.3	.	+	3562956	3564709	175,155,247	3	628,188,749	0,723,1004
1	3565250	3568013	bookend.2318.1	.	+	3565250	3568013	94,143,237	11	341,147,63,177,104,108,97,98,142,123,333	0,481,734,907,1158,1354,1586,1777,1975,2192,2430
1	3565250	3568013	bookend.2318.2	.	+	3565250	3568013	175,155,247	11	341,147,63,177,104,108,107,98,142,123,333	0,481,734,907,1158,1354,1586,1777,1975,2192,2430
1	3568169	3570699	bookend.2318.3	.	-	3568169	3570699	29,66,134	8	378,132,438,104,101,104,95,476	0,446,659,1280,1471,1667,1871,2054
1	3574319	3574796	bookend.2323.2	.	+	3574319	3574796	29,66,134	2	56,348	0,129
1	3574416	3574796	bookend.2323.3	.	+	3574416	3574796	175,155,247	1	380	0
1	3574776	3578568	bookend.2323.1	.	-	3574776	3578568	29,66,134	7	587,147,54,165,210,87,621	0,1243,1512,1668,2550,2848,3171
1	3581033	3590571	bookend.2326.1	.	-	3581033	3590571	175,155,247	33	381,116,93,174,99,111,126,133,104,214,107,177,84,153,60,63,63,186,90,163,135,89,141,96,108,396,154,92,79,101,42,278,147	0,482,702,873,1124,1568,1998,2304,2590,2778,3111,3314,3718,3944,4194,4348,4489,4690,4948,5309,5653,6038,6218,6455,6668,6881,7696,7949,8159,8331,8519,8764,9391
1	3591639	3592414	bookend.2327.1	.	-	3591639	3592414	29,66,134	1	775	0
1	3592704	3594481	bookend.2328.2	.	-	3592704	3594481	175,155,247	3	407,278,913	0,497,864
1	3592704	3594690	bookend.2328.3	.	-	3592704	3594690	175,155,247	4	407,278,975,59	0,497,864,1927
1	3592704	3595087	bookend.2328.1	.	-	3592704	3595087	29,66,134	4	407,278,746,90	0,497,864,2293
1	3598061	3598909	bookend.2329.1	.	-	3598061	3598909	94,143,237	1	848	0
1	3600894	3604777	bookend.2336.3	.	-	3600894	3604777	175,155,247	8	599,97,62,83,106,57,100,342	0,818,1021,1273,1459,2104,3027,3541
1	3600894	3605054	bookend.2336.1	.	-	3600894	3605054	29,66,134	9	599,97,62,83,106,57,100,248,266	0,818,1021,1273,1459,2104,3027,3541,3894
1	3600894	3605054	bookend.2336.2	.	-	3600894	3605054	175,155,247	10	599,97,62,83,106,66,57,100,248,266	0,818,1021,1273,1459,1711,2104,3027,3541,3894
1	3605611	3607459	bookend.2339.2	.	-	3605611	3607459	29,66,134	4	460,210,147,421	0,889,1203,1427
1	3607696	3610452	bookend.2339.1	.	-	3607696	3610452	29,66,134	12	246,153,68,102,72,49,134,67,104,117,80,163	0,326,664,817,1009,1217,1351,1758,1911,2114,2397,2593
1	3611746	3614540	bookend.2340.1	.	+	3611746	3614540	29,66,134	2	1811,859	0,1935
1	3614511	3616138	bookend.2340.2	.	-	3614511	3616138	29,66,134	4	319,105,74,50	0,525,728,1577
1	3614511	3616138	bookend.2340.3	.	-	3614511	3616138	175,155,247	4	315,105,74,58	0,525,728,1569
1	3616591	3623748	bookend.2341.1	.	-	3616591	3623748	29,66,134	19	428,446,91,122,261,87,216,126,207,42,96,48,66,45,63,71,101,77,184	0,634,1247,1485,1934,2281,2597,3319,3766,4409,4555,4740,5159,5411,5808,6171,6328,6770,6973
1	3616591	3623748	bookend.2341.2	.	-	3616591	3623748	175,155,247	19	428,446,91,122,261,87,216,126,207,42,103,48,66,45,63,71,101,77,184	0,634,1247,1485,1934,2281,2597,3319,3766,4409,4555,4740,5159,5411,5808,6171,6328,6770,6973
1	3627707	3630757	bookend.2348.1	.	+	3627707	3630757	29,66,134	5	101,233,207,220,503	0,289,1390,2137,2547
1	3627707	3630757	bookend.2348.2	.	+	3627707	3630757	175,155,247	4	101,1308,220,503	0,289,2137,2547
1	3627707	3630757	bookend.2348.3	.	+	3627707	3630757	175,155,247	3	101,2068,479	0,289,2571
1	3627707	3630757	bookend.2348.4	.	+	3627707	3630757	175,155,247	5	101,976,207,220,503	0,289,1390,2137,2547
1	3632226	3637210	bookend.2351.1	.	-	3632226	3637210	29,66,134	10	449,166,155,188,111,166,168,1020,109,188	0,527,908,1275,1548,1865,2571,3075,4179,4796
1	3632226	3637210	bookend.2351.2	.	-	3632226	3637210	175,155,247	10	449,166,219,188,111,166,168,1020,109,188	0,527,844,1275,1548,1865,2571,3075,4179,4796
1	3639884	3644170	bookend.2355.1	.	+	3639884	3644170	175,155,247	9	295,85,261,293,105,100,320,177,717	0,662,858,1366,2194,2495,2900,3311,3569
1	3639884	3644170	bookend.2355.2	.	+	3639884	3644170	29,66,134	10	295,85,261,303,105,100,320,177,129,439	0,662,858,1356,2194,2495,2900,3311,3569,3847
1	3639884	3644170	bookend.2355.3	.	+	3639884	3644170	175,155,247	9	295,85,261,303,105,100,320,177,717	0,662,858,1356,2194,2495,2900,3311,3569
1	3645801	3647768	bookend.2356.1	.	-	3645801	3647768	94,143,237	4	308,159,884,114	0,392,701,1853
1	3645801	3647768	bookend.2356.2	.	-	3645801	3647768	175,155,247	3	308,1193,114	0,392,1853
1	3647893	3648622	bookend.2357.2	.	-	3647893	3648622	175,155,247	2	478,159	0,570
1	3647893	3655591	bookend.2357.1	.	-	3647893	3655591	29,66,134	26	478,78,95,127,56,162,81,159,123,69,71,124,136,152,121,128,87,132,367,131,174,414,58,159,85,150	0,570,748,937,1199,1365,1750,1908,2146,2388,2570,2711,2922,3121,3367,3728,3969,4210,4415,5055,5274,5668,6310,6824,7081,7548
1	3655797	3658540	bookend.2358.1	.	-	3655797	3658540	29,66,134	9	603,99,105,93,93,54,102,75,490	0,686,868,1121,1294,1481,1725,1941,2253
1	3659241	3663891	bookend.2359.2	.	+	3659241	3663891	29,66,134	12	170,193,105,18,98,153,135,167,95,374,274,337	0,1083,1380,1808,1920,2099,2479,2763,3042,3221,3955,4313
1	3664388	3665029	bookend.2359.1	.	+	3664388	3665029	29,66,134	1	641	0
1	3665092	3667127	bookend.2359.4	.	-	3665092	3667127	29,66,134	4	564,698,58,209	0,765,1668,1826
1	3667314	3669873	bookend.2359.3	.	-	3667314	3669873	29,66,134	5	382,131,99,925,282	0,562,781,1080,2277
1	3671818	3676086	bookend.2362.1	.	-	3671818	3676086	175,155,247	16	572,61,68,36,174,41,50,86,75,92,61,117,221,58,175,33	0,681,818,975,1103,1369,1501,1667,1898,2110,2647,3021,3229,3539,3965,4235
1	3671818	3676086	bookend.2362.2	.	-	3671818	3676086	94,143,237	15	572,61,68,36,174,41,50,86,75,92,61,117,221,58,303	0,681,818,975,1103,1369,1501,1667,1898,2110,2647,3021,3229,3539,3965
1	3676727	3678512	bookend.2363.2	.	+	3676727	3678512	29,66,134	3	702,124,542	0,1005,1243
1	3676755	3678512	bookend.2363.1	.	+	3676755	3678512	29,66,134	3	674,124,542	0,977,1215
1	3679065	3681039	bookend.2365.1	.	-	3679065	3681039	94,143,237	3	610,728,253	0,684,1721
1	3681891	3684161	bookend.2366.1	.	+	3681891	3684161	29,66,134	1	2270	0
1	3684674	3689841	bookend.2368.1	.	+	3684674	3689841	94,143,237	13	519,100,340,113,129,94,105,620,254,148,98,82,388	0,1013,1246,1782,2350,2619,2814,3027,3750,4184,4424,4608,4779
1	3694671	3697808	bookend.2380.1	.	-	3694671	3697808	94,143,237	10	392,106,96,134,297,98,93,96,108,353	0,479,849,1032,1247,1723,1954,2140,2339,2784
1	3694671	3697808	bookend.2380.2	.	-	3694671	3697808	175,155,247	8	392,106,96,134,800,96,108,353	0,479,849,1032,1247,2140,2339,2784
1	3702570	3703807	bookend.2383.1	.	+	3702570	3703807	29,66,134	1	1237	0
1	3713001	3713693	bookend.2398.1	.	-	3713001	3713693	29,66,134	1	692	0
1	3715109	3715806	bookend.2399.2	.	+	3715109	3715806	175,155,247	1	697	0
1	3715109	3717575	bookend.2399.1	.	+	3715109	3717575	94,143,237	2	434,426	0,2040
1	3717044	3717575	bookend.2399.3	.	+	3717044	3717575	175,155,247	1	531	0
1	3718777	3719812	bookend.2401.1	.	+	3718777	3719812	94,143,237	1	1035	0
1	3722907	3727426	bookend.2405.1	.	+	3722907	3727426	29,66,134	16	318,130,72,66,72,72,72,66,66,494,359,272,139,116,157,311	0,695,922,1159,1316,1471,1622,1768,1931,2080,2670,3119,3464,3686,3938,4208
1	3728810	3730371	bookend.2407.1	.	+	3728810	3730371	94,143,237	1	1561	0
1	3740764	3744670	bookend.2417.1	.	+	3740764	3744670	29,66,134	17	105,118,88,102,36,111,84,119,102,117,66,67,54,93,27,36,433	0,760,952,1138,1321,1438,1639,1812,2131,2307,2505,2658,2815,3029,3219,3348,3473
1	3744888	3745632	bookend.2418.3	.	+	3744888	3745632	29,66,134	1	744	0
1	3745741	3748521	bookend.2418.1	.	+	3745741	3748521	175,155,247	12	147,123,63,34,123,63,94,46,68,49,45,301	0,602,828,1062,1221,1475,1652,1857,2009,2161,2332,2479
1	3745741	3748521	bookend.2418.2	.	+	3745741	3748521	29,66,134	12	147,123,63,34,123,63,94,46,68,49,66,301	0,602,828,1062,1221,1475,1652,1857,2009,2161,2332,2479
1	3750068	3752480	bookend.2420.3	.	-	3750068	3752480	175,155,247	8	397,74,65,96,84,56,108,366	0,598,1150,1285,1465,1651,1829,2046
1	3750068	3752780	bookend.2420.2	.	-	3750068	3752780	29,66,134	9	397,74,65,96,84,56,108,181,210	0,598,1150,1285,1465,1651,1829,2046,2502
1	3751800	3752780	bookend.2420.1	.	-	3751800	3752780	175,155,247	3	205,181,210	0,314,770
1	3753369	3755652	bookend.2421.1	.	+	3753369	3755652	29,66,134	4	77,268,414,400	0,525,897,1883
1	3759879	3761200	bookend.2428.1	.	-	3759879	3761200	29,66,134	2	495,615	0,706
1	3760565	3761461	bookend.2428.2	.	+	3760565	3761461	249,113,113	1	896	0
1	3766753	3768249	bookend.2440.1	.	-	3766753	3768249	29,66,134	4	439,115,106,162	0,652,1131,1334
1	3768526	3769883	bookend.2441.1	.	+	3768526	3769883	94,143,237	2	661,610	0,747
1	3777329	3780337	bookend.2456.1	.	+	3777329	3780337	29,66,134	4	263,323,630,687	0,570,1599,2321
1	3787341	3790691	bookend.2456.3	.	-	3787341	3790691	94,143,237	7	414,151,238,211,173,108,1352	0,493,728,1068,1364,1777,1998
1	3787341	3790812	bookend.2456.2	.	-	3787341	3790812	175,155,247	9	414,151,238,211,173,108,897,51,88	0,493,728,1068,1364,1777,1998,3255,3383
1	3800769	3803453	bookend.2466.2	.	-	3800769	3803453	175,155,247	12	537,61,68,36,174,41,50,95,164,61,117,333	0,630,780,933,1059,1312,1439,1575,1753,1987,2141,2351
1	3800769	3804101	bookend.2466.1	.	-	3800769	3804101	29,66,134	14	537,61,68,36,174,41,50,95,164,61,117,266,58,354	0,630,780,933,1059,1312,1439,1575,1753,1987,2141,2351,2732,2978
1	3807146	3808842	bookend.2467.1	.	+	3807146	3808842	29,66,134	3	205,468,810	0,316,886
1	3810339	3813622	bookend.2470.1	.	+	3810339	3813622	94,143,237	7	1350,108,194,211,238,151,515	0,1444,1639,1919,2228,2536,2768
1	3817512	3820758	bookend.2482.3	.	-	3817512	3820758	29,66,134	7	521,151,238,211,194,108,1288	0,605,850,1192,1487,1771,1958
1	3821493	3822947	bookend.2482.2	.	-	3821493	3822947	94,143,237	2	302,784	0,670
1	3821493	3822947	bookend.2482.4	.	-	3821493	3822947	94,143,237	2	302,801	0,653
1	3821894	3822947	bookend.2482.1	.	-	3821894	3822947	175,155,247	1	1053	0
1	3832622	3834363	bookend.2498.4	.	+	3832622	3834363	94,143,237	5	386,64,165,66,598	0,544,715,986,1143
1	3834440	3837629	bookend.2498.5	.	-	3834440	3837629	175,155,247	6	441,156,264,709,143,332	0,686,965,1309,2493,2857
1	3834440	3837629	bookend.2498.6	.	-	3834440	3837629	29,66,134	5	441,156,264,1327,332	0,686,965,1309,2857
1	3837875	3840207	bookend.2498.1	.	+	3837875	3840207	29,66,134	5	112,245,114,189,358	0,839,1351,1546,1974
1	3837875	3840207	bookend.2498.2	.	+	3837875	3840207	29,66,134	5	112,252,114,189,358	0,832,1351,1546,1974
1	3837875	3840207	bookend.2498.3	.	+	3837875	3840207	94,143,237	5	208,252,114,189,358	0,832,1351,1546,1974
1	3841276	3844433	bookend.2501.1	.	+	3841276	3844433	175,155,247	6	1294,129,414,238,128,476	0,1377,1595,2114,2460,2681
1	3841276	3844433	bookend.2501.2	.	+	3841276	3844433	29,66,134	6	1294,129,414,238,145,476	0,1377,1595,2114,2443,2681
1	3844414	3847064	bookend.2501.3	.	-	3844414	3847064	94,143,237	6	852,85,120,87,402,627	0,976,1128,1337,1529,2023
1	3847256	3849139	bookend.2502.1	.	+	3847256	3849139	29,66,134	4	378,98,66,374	0,1154,1349,1509
1	3849316	3850738	bookend.2503.1	.	+	3849316	3850738	29,66,134	1	1422	0
1	3853242	3855444	bookend.2507.1	.	+	3853242	3855444	94,143,237	6	277,63,117,400,152,309	0,515,752,1099,1627,1893
1	3862437	3864029	bookend.2523.2	.	+	3862437	3864029	29,66,134	4	118,59,95,250	0,321,1146,1342
1	3862692	3864029	bookend.2523.1	.	+	3862692	3864029	175,155,247	3	125,95,250	0,891,1087
1	3864170	3866979	bookend.2523.3	.	-	3864170	3866979	29,66,134	6	657,62,37,179,907,321	0,782,929,1085,1358,2488
1	3870814	3871688	bookend.2532.1	.	+	3870814	3871688	94,143,237	3	117,227,347	0,203,527
1	3871668	3872900	bookend.2532.2	.	-	3871668	3872900	94,143,237	1	1232	0
1	3874487	3875485	bookend.2537.1	.	+	3874487	3875485	29,66,134	3	108,123,330	0,384,668
1	3875441	3877180	bookend.2537.2	.	-	3875441	3877180	29,66,134	4	343,141,150,711	0,438,674,1028
1	3878559	3880356	bookend.2539.2	.	-	3878559	3880356	29,66,134	4	538,203,101,275	0,948,1249,1522
1	3879345	3880356	bookend.2539.1	.	-	3879345	3880356	175,155,247	3	365,101,275	0,463,736
1	3884359	3885024	bookend.2544.1	.	+	3884359	3885024	29,66,134	1	665	0
1	3888689	3890764	bookend.2554.1	.	+	3888689	3890764	29,66,134	3	757,265,807	0,911,1268
1	3895352	3896707	bookend.2568.1	.	-	3895352	3896707	94,143,237	7	184,76,44,156,50,65,186	0,272,449,582,859,1016,1169
1	3895352	3896707	bookend.2568.2	.	-	3895352	3896707	175,155,247	7	184,76,47,156,50,65,186	0,272,449,582,859,1016,1169
1	3902016	3903778	bookend.2576.1	.	+	3902016	3903778	29,66,134	1	1762	0
1	3907328	3907681	bookend.2582.1	.	-	3907328	3907681	232,132,34	1	353	0
1	3910834	3912103	bookend.2587.1	.	+	3910834	3912103	94,143,237	1	1269	0
1	3912757	3914407	bookend.2590.1	.	-	3912757	3914407	94,143,237	1	1650	0
1	3914816	3918186	bookend.2591.1	.	+	3914816	3918186	29,66,134	6	339,466,59,131,97,449	0,611,2204,2350,2599,2921
1	3914816	3918186	bookend.2591.2	.	+	3914816	3918186	175,155,247	7	339,466,87,59,131,97,449	0,611,1329,2204,2350,2599,2921
1	3920555	3924550	bookend.2594.1	.	+	3920555	3924550	29,66,134	10	50,1227,213,96,111,192,147,129,131,303	0,446,1826,2176,2359,2628,2935,3165,3425,3692
1	3923898	3924550	bookend.2594.2	.	+	3923898	3924550	175,155,247	2	213,303	0,349
1	3928159	3931588	bookend.2600.2	.	-	3928159	3931588	29,66,134	7	423,87,119,239,57,632,421	0,540,727,936,1277,2116,3008
1	3928904	3931588	bookend.2600.1	.	-	3928904	3931588	175,155,247	4	430,57,632,421	0,532,1371,2263
1	3938531	3940737	bookend.2609.1	.	+	3938531	3940737	29,66,134	3	155,484,1145	0,383,1061
1	3945626	3946570	bookend.2618.2	.	-	3945626	3946570	94,143,237	1	944	0
1	3945736	3946613	bookend.2618.1	.	+	3945736	3946613	29,66,134	1	877	0
1	3948719	3951225	bookend.2621.2	.	+	3948719	3951225	94,143,237	1	2506	0
1	3951406	3957044	bookend.2621.1	.	+	3951406	3957044	94,143,237	16	307,64,1134,215,274,176,108,110,106,171,129,183,132,112,124,334	0,938,1078,2332,2673,3029,3284,3479,3687,3900,4190,4404,4665,4890,5097,5304
1	3957391	3960430	bookend.2622.1	.	+	3957391	3960430	94,143,237	11	197,85,29,194,64,73,121,88,126,110,466	0,777,941,1066,1343,1513,1671,1874,2065,2290,2573
1	3957391	3960430	bookend.2622.3	.	+	3957391	3960430	175,155,247	9	197,85,29,194,73,121,317,110,466	0,777,941,1066,1513,1671,1874,2290,2573
1	3960930	3961705	bookend.2622.2	.	-	3960930	3961705	175,155,247	3	307,172,125	0,393,650
1	3963070	3963693	bookend.2624.1	.	-	3963070	3963693	232,132,34	2	493,62	0,561
1	3963070	3963809	bookend.2624.2	.	-	3963070	3963809	175,155,247	2	493,178	0,561
1	3967547	3969728	bookend.2630.1	.	+	3967547	3969728	94,143,237	9	156,62,55,202,66,141,54,93,241	0,238,459,799,1084,1236,1480,1660,1940
1	3969676	3971808	bookend.2630.2	.	-	3969676	3971808	29,66,134	8	318,83,97,196,62,271,52,224	0,531,702,879,1205,1336,1764,1908
1	3971988	3973288	bookend.2631.1	.	-	3971988	3973288	29,66,134	2	845,47	0,1253
1	3973873	3974505	bookend.2634.1	.	+	3973873	3974505	29,66,134	1	632	0
1	3975662	3977398	bookend.2637.1	.	+	3975662	3977398	29,66,134	1	1736	0
1	3977348	3979197	bookend.2637.2	.	-	3977348	3979197	94,143,237	7	405,122,67,139,314,149,127	0,515,721,874,1100,1494,1722
1	3981328	3985215	bookend.2639.1	.	+	3981328	3985215	175,155,247	11	412,68,93,201,44,96,78,90,68,82,310	0,1875,2029,2212,2533,2654,2929,3090,3266,3413,3577
1	3981328	3985215	bookend.2639.2	.	+	3981328	3985215	29,66,134	11	412,68,93,201,81,96,78,90,68,82,310	0,1875,2029,2212,2496,2654,2929,3090,3266,3413,3577
1	3985230	3987233	bookend.2639.3	.	-	3985230	3987233	29,66,134	4	874,111,149,451	0,968,1172,1552
1	3991014	3993536	bookend.2649.1	.	-	3991014	3993536	29,66,134	4	262,28,1305,279	0,373,707,2243
1	3995411	3997784	bookend.2651.1	.	+	3995411	3997784	94,143,237	9	59,102,125,65,213,48,108,153,308	0,629,826,1031,1187,1478,1622,1827,2065
1	3995411	3997784	bookend.2651.2	.	+	3995411	3997784	29,66,134	9	59,127,125,65,213,48,108,153,308	0,604,826,1031,1187,1478,1622,1827,2065
1	3999198	3999799	bookend.2653.1	.	+	3999198	3999799	29,66,134	1	601	0
1	4001409	4003442	bookend.2657.1	.	+	4001409	4003442	94,143,237	4	43,561,119,744	0,391,1047,1289
1	4001409	4003442	bookend.2657.2	.	+	4001409	4003442	94,143,237	4	43,564,119,744	0,388,1047,1289
1	4003839	4006753	bookend.2658.1	.	+	4003839	4006753	29,66,134	10	260,152,94,149,93,180,167,135,94,473	0,330,723,892,1139,1508,1774,2047,2257,2441
1	4007649	4010435	bookend.2659.1	.	-	4007649	4010435	29,66,134	8	424,161,230,179,196,93,106,448	0,527,762,1075,1620,1928,2149,2338
1	4007649	4010435	bookend.2659.2	.	-	4007649	4010435	175,155,247	7	424,465,179,196,93,106,448	0,527,1075,1620,1928,2149,2338
1	4010778	4011876	bookend.2660.3	.	+	4010778	4011876	175,155,247	2	112,403	0,695
1	4010778	4013100	bookend.2660.2	.	+	4010778	4013100	29,66,134	6	112,223,161,147,77,349	0,695,1205,1457,1752,1973
1	4013075	4014696	bookend.2660.4	.	-	4013075	4014696	29,66,134	2	1134,126	0,1495
1	4014836	4016515	bookend.2660.1	.	+	4014836	4016515	29,66,134	2	404,676	0,1003
1	4016873	4020918	bookend.2661.1	.	-	4016873	4020918	29,66,134	14	330,89,120,157,65,114,65,40,169,113,95,61,353,44	0,416,595,812,1086,1251,1456,1653,1779,2031,2228,2508,2653,4001
1	4023403	4025118	bookend.2663.1	.	-	4023403	4025118	94,143,237	4	485,139,104,711	0,591,819,1004
1	4028770	4030534	bookend.2667.1	.	+	4028770	4030534	29,66,134	7	273,67,47,88,134,99,308	0,371,553,857,1047,1270,1456
1	4031535	4034093	bookend.2668.1	.	-	4031535	4034093	29,66,134	10	397,147,57,42,81,82,72,101,117,435	0,484,722,970,1112,1340,1552,1748,1924,2123
1	4031535	4034093	bookend.2668.2	.	-	4031535	4034093	175,155,247	9	397,147,290,81,82,72,101,117,435	0,484,722,1112,1340,1552,1748,1924,2123
1	4034477	4038767	bookend.2669.1	.	-	4034477	4038767	94,143,237	13	344,120,86,73,282,330,697,64,133,100,116,566,162	0,448,648,816,964,1326,1734,2516,2656,2899,3079,3281,4128
1	4039710	4043264	bookend.2672.2	.	-	4039710	4043264	175,155,247	11	421,234,325,246,341,81,120,102,136,156,435	0,555,960,1371,1696,2116,2280,2482,2656,2870,3119
1	4039710	4044260	bookend.2672.1	.	-	4039710	4044260	94,143,237	12	421,234,325,246,341,81,120,102,136,156,390,488	0,555,960,1371,1696,2116,2280,2482,2656,2870,3119,4062
1	4045584	4046000	bookend.2678.1	.	+	4045584	4046000	94,143,237	1	416	0
1	4046089	4049140	bookend.2678.2	.	-	4046089	4049140	175,155,247	10	462,241,359,144,121,89,62,94,93,410	0,547,875,1311,1545,1772,1946,2085,2296,2641
1	4049990	4053835	bookend.2679.1	.	-	4049990	4053835	29,66,134	16	242,69,45,85,112,116,171,132,89,64,106,107,54,122,159,304	0,331,483,613,806,1032,1254,1525,1883,2061,2295,2539,2742,2925,3147,3541
1	4056206	4057823	bookend.2685.1	.	+	4056206	4057823	94,143,237	4	181,227,334,441	0,355,670,1176
1	4058160	4058595	bookend.2686.1	.	+	4058160	4058595	163,106,50	1	435	0
1	4062426	4063337	bookend.2691.1	.	-	4062426	4063337	29,66,134	1	911	0
1	4062626	4063554	bookend.2691.2	.	+	4062626	4063554	94,143,237	1	928	0
1	4072794	4076160	bookend.2705.1	.	+	4072794	4076160	29,66,134	15	316,79,59,125,75,76,100,60,71,63,65,97,126,76,197	0,691,863,1014,1235,1553,1747,1930,2084,2233,2400,2548,2739,2999,3169
1	4076172	4077037	bookend.2705.2	.	-	4076172	4077037	94,143,237	1	865	0
1	4076274	4077086	bookend.2705.3	.	+	4076274	4077086	94,143,237	1	812	0
1	4078598	4080376	bookend.2710.1	.	-	4078598	4080376	94,143,237	5	386,125,225,67,453	0,548,765,1167,1325
1	4084206	4085023	bookend.2712.1	.	+	4084206	4085023	29,66,134	2	97,537	0,280
1	4089890	4090647	bookend.2715.1	.	-	4089890	4090647	29,66,134	1	757	0
1	4105237	4109538	bookend.2731.1	.	+	4105237	4109538	29,66,134	5	218,178,40,575,1113	0,403,675,889,3188
1	4114782	4117607	bookend.2742.1	.	-	4114782	4117607	29,66,134	3	1488,158,310	0,1573,2515
1	4121368	4123555	bookend.2754.1	.	+	4121368	4123555	29,66,134	5	564,65,153,219,579	0,653,1085,1305,1608
1	4121368	4123555	bookend.2754.2	.	+	4121368	4123555	232,132,34	5	564,71,153,219,579	0,647,1085,1305,1608
1	4123434	4125524	bookend.2754.4	.	-	4123434	4125524	175,155,247	2	1571,367	0,1723
1	4123434	4125598	bookend.2754.3	.	-	4123434	4125598	29,66,134	3	1571,202,31	0,1723,2133
1	4126056	4128251	bookend.2756.1	.	+	4126056	4128251	29,66,134	5	555,71,144,219,590	0,637,811,1036,1605
1	4137532	4140067	bookend.2765.1	.	+	4137532	4140067	29,66,134	7	656,71,153,83,136,177,448	0,883,1070,1330,1528,1808,2087
1	4148033	4150964	bookend.2769.1	.	+	4148033	4150964	29,66,134	12	70,142,79,76,84,105,81,65,70,176,139,403	0,160,705,1046,1216,1393,1587,1743,1902,2045,2305,2528
1	4153534	4157619	bookend.2774.6	.	+	4153534	4157619	94,143,237	7	567,9,245,618,413,88,381	0,895,1555,2305,3029,3527,3704
1	4157735	4159046	bookend.2774.3	.	+	4157735	4159046	29,66,134	5	304,173,69,52,303	0,383,631,882,1008
1	4157735	4159046	bookend.2774.4	.	+	4157735	4159046	175,155,247	4	304,317,52,303	0,383,882,1008
1	4157735	4159046	bookend.2774.5	.	+	4157735	4159046	175,155,247	3	304,317,429	0,383,882
1	4159266	4161488	bookend.2774.1	.	+	4159266	4161488	29,66,134	7	184,181,30,107,35,129,411	0,303,587,797,1467,1595,1811
1	4159266	4161488	bookend.2774.2	.	+	4159266	4161488	29,66,134	7	184,186,30,107,35,129,411	0,298,587,797,1467,1595,1811
1	4172077	4174753	bookend.2779.1	.	+	4172077	4174753	29,66,134	7	906,289,86,224,67,60,292	0,1041,1472,1659,1967,2133,2384
1	4183064	4186151	bookend.2792.1	.	-	4183064	4186151	29,66,134	1	3087	0
1	4187316	4188027	bookend.2794.1	.	-	4187316	4188027	94,143,237	1	711	0
1	4189354	4190342	bookend.2799.1	.	+	4189354	4190342	29,66,134	2	129,712	0,276
1	4194514	4196190	bookend.2808.2	.	-	4194514	4196190	249,113,113	1	1676	0
1	4194650	4196737	bookend.2808.1	.	+	4194650	4196737	29,66,134	3	97,1122,431	0,454,1656
1	4197283	4198333	bookend.2810.8	.	+	4197283	4198333	175,155,247	3	416,123,338	0,495,712
1	4198473	4200788	bookend.2810.3	.	+	4198473	4200788	29,66,134	10	88,137,118,45,86,53,60,102,120,395	0,389,610,826,971,1159,1310,1531,1717,1920
1	4198509	4200788	bookend.2810.7	.	+	4198509	4200788	175,155,247	9	52,137,118,45,86,53,60,306,395	0,353,574,790,935,1123,1274,1495,1884
1	4201039	4206308	bookend.2810.1	.	+	4201039	4206308	94,143,237	21	205,59,82,79,51,97,33,126,192,84,99,74,97,126,96,120,75,200,91,90,221	0,912,1074,1248,1408,1554,1735,1933,2135,2471,2644,2825,3132,3455,3672,3851,4049,4217,4662,4855,5048
1	4201039	4206308	bookend.2810.2	.	+	4201039	4206308	175,155,247	21	205,59,82,79,51,97,33,126,192,84,106,74,97,126,96,120,75,200,91,90,221	0,912,1074,1248,1408,1554,1735,1933,2135,2471,2637,2825,3132,3455,3672,3851,4049,4217,4662,4855,5048
1	4206414	4208951	bookend.2810.4	.	-	4206414	4208951	175,155,247	9	271,72,82,59,37,68,241,347,418	0,383,529,697,828,953,1226,1556,2119
1	4206414	4208951	bookend.2810.5	.	-	4206414	4208951	29,66,134	9	271,72,82,59,37,158,241,347,418	0,383,529,697,828,953,1226,1556,2119
1	4206414	4208951	bookend.2810.6	.	-	4206414	4208951	175,155,247	9	271,72,82,59,37,158,268,347,418	0,383,529,697,828,953,1199,1556,2119
1	4214186	4217114	bookend.2817.1	.	-	4214186	4217114	29,66,134	1	2928	0
1	4220191	4221775	bookend.2821.2	.	+	4220191	4221775	29,66,134	4	227,182,123,331	0,776,1037,1253
1	4221912	4222828	bookend.2821.1	.	+	4221912	4222828	29,66,134	3	98,44,406	0,374,510
1	4223031	4225114	bookend.2822.1	.	+	4223031	4225114	29,66,134	9	117,44,73,115,138,117,69,96,298	0,208,365,769,968,1199,1423,1578,1785
1	4226242	4228563	bookend.2825.2	.	-	4226242	4228563	175,155,247	6	787,105,573,68,115,237	0,873,1080,1736,1887,2084
1	4226242	4229128	bookend.2825.1	.	-	4226242	4229128	94,143,237	7	787,105,573,68,115,46,273	0,873,1080,1736,1887,2084,2613
1	4233872	4238760	bookend.2833.1	.	-	4233872	4238760	29,66,134	18	413,129,144,126,126,93,139,132,135,144,204,89,150,154,408,123,101,407	0,491,687,925,1143,1377,1560,1802,2016,2238,2472,2788,2991,3280,3513,4017,4224,4481
1	4241610	4242503	bookend.2837.2	.	-	4241610	4242503	94,143,237	1	893	0
1	4241610	4242980	bookend.2837.1	.	-	4241610	4242980	29,66,134	2	749,173	0,1197
1	4244288	4245992	bookend.2840.1	.	+	4244288	4245992	29,66,134	4	468,237,218,380	0,665,1004,1324
1	4247359	4250567	bookend.2842.1	.	+	4247359	4250567	94,143,237	2	1497,1618	0,1590
1	4251007	4257428	bookend.2843.1	.	+	4251007	4257428	29,66,134	24	79,186,213,140,96,68,102,145,144,120,57,60,108,143,79,63,131,106,189,228,156,162,117,404	0,328,632,939,1169,1612,1775,1989,2249,2499,2762,2899,3106,3372,3710,3897,4052,4268,4558,4918,5245,5523,5818,6017
1	4257274	4259300	bookend.2843.2	.	-	4257274	4259300	29,66,134	3	504,812,558	0,581,1468
1	4260746	4261920	bookend.2846.1	.	+	4260746	4261920	175,155,247	1	1174	0
1	4263265	4264272	bookend.2850.2	.	-	4263265	4264272	175,155,247	1	1007	0
1	4263265	4265057	bookend.2850.1	.	-	4263265	4265057	94,143,237	2	690,772	0,1020
1	4267159	4268901	bookend.2853.2	.	-	4267159	4268901	29,66,134	6	384,224,135,73,27,238	0,457,983,1215,1369,1504
1	4268979	4270841	bookend.2853.1	.	-	4268979	4270841	29,66,134	3	497,116,181	0,593,1681
1	4274634	4275975	bookend.2858.1	.	+	4274634	4275975	29,66,134	2	461,669	0,672
1	4278005	4280862	bookend.2866.2	.	-	4278005	4280862	29,66,134	5	232,949,302,340,191	0,306,1551,2249,2666
1	4279374	4280862	bookend.2866.1	.	-	4279374	4280862	175,155,247	3	484,340,191	0,880,1297
1	4282896	4285831	bookend.2868.1	.	+	4282896	4285831	29,66,134	5	95,751,297,387,446	0,582,1421,1884,2489
1	4286207	4288381	bookend.2869.2	.	-	4286207	4288381	175,155,247	6	440,108,102,243,202,130	0,600,929,1115,1764,2044
1	4286207	4289094	bookend.2869.1	.	-	4286207	4289094	94,143,237	7	440,108,102,243,202,29,367	0,600,929,1115,1764,2044,2520
1	4294757	4297069	bookend.2879.1	.	-	4294757	4297069	94,143,237	2	2112,116	0,2196
1	4303317	4305788	bookend.2892.3	.	-	4303317	4305788	29,66,134	8	406,119,64,86,409,221,56,418	0,494,696,870,1042,1552,1892,2053
1	4305932	4307961	bookend.2892.1	.	+	4305932	4307961	29,66,134	10	96,119,128,67,53,55,75,121,47,384	0,236,436,664,831,975,1114,1281,1513,1645
1	4305932	4307961	bookend.2892.2	.	+	4305932	4307961	29,66,134	10	96,139,128,67,53,55,75,121,47,384	0,216,436,664,831,975,1114,1281,1513,1645
1	4316629	4317116	bookend.2904.1	.	+	4316629	4317116	232,187,56	1	487	0
1	4319880	4322945	bookend.2910.1	.	-	4319880	4322945	29,66,134	4	604,297,816,221	0,742,1635,2844
1	4323583	4326339	bookend.2911.1	.	-	4323583	4326339	175,155,247	2	664,1992	0,764
1	4326751	4328547	bookend.2912.1	.	-	4326751	4328547	29,66,134	3	652,119,556	0,989,1240
1	4334610	4336958	bookend.2925.2	.	+	4334610	4336958	175,155,247	10	236,48,61,33,125,135,77,257,57,237	0,343,486,650,827,1148,1401,1569,1967,2111
1	4334610	4337844	bookend.2925.1	.	+	4334610	4337844	29,66,134	14	236,48,61,33,125,135,77,257,57,172,58,86,57,322	0,343,486,650,827,1148,1401,1569,1967,2111,2388,2538,2706,2912
1	4339035	4339281	bookend.2926.1	.	+	4339035	4339281	232,187,56	1	246	0
1	4344983	4346772	bookend.2935.5	.	-	4344983	4346772	175,155,247	4	476,164,164,320	0,566,825,1469
1	4344983	4348327	bookend.2935.2	.	-	4344983	4348327	175,155,247	7	424,164,164,277,73,367,87	0,566,825,1469,1862,2440,3257
1	4344983	4348327	bookend.2935.3	.	-	4344983	4348327	175,155,247	8	476,164,164,277,73,114,161,87	0,566,825,1469,1862,2440,2646,3257
1	4344983	4348327	bookend.2935.4	.	-	4344983	4348327	29,66,134	7	476,164,164,277,73,367,87	0,566,825,1469,1862,2440,3257
1	4348496	4350755	bookend.2935.1	.	+	4348496	4350755	94,143,237	5	863,120,133,168,417	0,1167,1362,1578,1842
1	4353879	4355912	bookend.2937.1	.	+	4353879	4355912	29,66,134	1	2033	0
1	4355969	4358227	bookend.2937.4	.	-	4355969	4358227	94,143,237	8	239,92,83,310,102,136,50,305	0,322,496,666,1229,1442,1670,1953
1	4359251	4361273	bookend.2937.3	.	-	4359251	4361273	94,143,237	9	251,167,84,41,95,96,89,128,121	0,328,646,815,943,1128,1306,1483,1901
1	4361539	4365322	bookend.2937.2	.	-	4361539	4365322	29,66,134	13	313,69,108,93,72,87,180,300,90,121,127,736,379	0,406,638,817,997,1144,1344,1606,1991,2164,2375,2576,3404
1	4367294	4368807	bookend.2941.1	.	+	4367294	4368807	29,66,134	3	80,298,336	0,199,1177
1	4368811	4371293	bookend.2941.2	.	-	4368811	4371293	175,155,247	4	853,496,608,211	0,945,1517,2271
1	4368811	4371293	bookend.2941.3	.	-	4368811	4371293	29,66,134	4	853,496,617,211	0,945,1517,2271
1	4374245	4375150	bookend.2944.1	.	-	4374245	4375150	29,66,134	1	905	0
1	4375514	4378514	bookend.2945.1	.	+	4375514	4378514	29,66,134	11	183,69,128,100,68,142,117,126,84,80,394	0,313,467,691,973,1289,1530,1825,2036,2208,2606
1	4378886	4379410	bookend.2946.1	.	-	4378886	4379410	94,143,237	1	524	0
1	4379725	4381604	bookend.2947.1	.	-	4379725	4381604	175,155,247	3	596,233,600	0,708,1279
1	4379725	4381604	bookend.2947.2	.	-	4379725	4381604	29,66,134	2	941,600	0,1279
1	4384686	4386588	bookend.2955.1	.	+	4384686	4386588	94,143,237	4	956,213,171,280	0,1037,1332,1622
1	4389751	4391149	bookend.2959.1	.	+	4389751	4391149	29,66,134	5	355,124,84,150,286	0,499,705,880,1112
1	4389751	4391149	bookend.2959.2	.	+	4389751	4391149	29,66,134	5	355,124,84,150,286	0,499,705,880,1112
1	4389751	4391149	bookend.2959.3	.	+	4389751	4391149	175,155,247	6	12,80,124,84,150,286	0,275,499,705,880,1112
1	4392507	4394311	bookend.2961.1	.	-	4392507	4394311	29,66,134	5	629,245,305,105,70	0,716,1038,1536,1734
1	4394969	4396219	bookend.2962.3	.	-	4394969	4396219	29,66,134	1	1250	0
1	4396360	4398150	bookend.2962.2	.	-	4396360	4398150	29,66,134	2	1557,43	0,1747
1	4398374	4405608	bookend.2962.1	.	-	4398374	4405608	29,66,134	24	450,117,158,112,188,93,188,86,150,136,80,114,81,135,124,57,62,129,57,84,120,207,99,317	0,541,730,972,1173,1539,1801,2282,2672,2929,3241,3404,3770,4143,4708,4957,5401,5593,5910,6064,6233,6443,6732,6917
1	4419769	4422640	bookend.2983.1	.	+	4419769	4422640	29,66,134	8	445,542,87,57,239,119,87,250	0,755,1397,1742,1888,2225,2442,2621
1	4423637	4425815	bookend.2987.1	.	+	4423637	4425815	29,66,134	3	680,167,820	0,1107,1358
1	4433627	4436072	bookend.2994.1	.	+	4433627	4436072	29,66,134	2	426,1618	0,827
1	4436093	4439584	bookend.2994.2	.	-	4436093	4439584	175,155,247	14	410,36,75,121,57,114,102,64,84,105,150,112,103,209	0,499,622,791,987,1129,1338,1537,1723,1934,2113,2357,2568,3282
1	4436093	4439584	bookend.2994.3	.	-	4436093	4439584	94,143,237	14	410,36,75,121,57,114,102,116,84,105,150,112,103,209	0,499,622,791,987,1129,1338,1537,1723,1934,2113,2357,2568,3282
1	4436093	4439584	bookend.2994.4	.	-	4436093	4439584	94,143,237	14	410,36,75,121,57,114,102,116,84,105,150,112,103,447	0,499,622,791,987,1129,1338,1537,1723,1934,2113,2357,2568,3044
1	4440517	4443693	bookend.2996.1	.	-	4440517	4443693	29,66,134	3	437,432,1363	0,651,1813
1	4444113	4447412	bookend.2998.1	.	-	4444113	4447412	29,66,134	13	361,151,150,72,192,41,187,78,67,174,261,65,332	0,439,704,947,1108,1379,1506,1812,2044,2215,2465,2809,2967
1	4447558	4449892	bookend.2999.2	.	+	4447558	4449892	175,155,247	2	1804,381	0,1953
1	4447558	4451652	bookend.2999.1	.	+	4447558	4451652	163,106,50	4	1804,215,109,1031	0,1953,2598,3063
1	4452291	4454820	bookend.3000.1	.	+	4452291	4454820	29,66,134	8	79,131,130,107,135,104,101,285	0,338,563,987,1590,1822,2048,2244
1	4459165	4460936	bookend.3006.1	.	+	4459165	4460936	29,66,134	2	943,741	0,1030
1	4461805	4463543	bookend.3007.1	.	+	4461805	4463543	29,66,134	2	925,731	0,1007
1	4463865	4465669	bookend.3009.1	.	+	4463865	4465669	94,143,237	2	1002,719	0,1085
1	4467219	4468997	bookend.3012.1	.	+	4467219	4468997	29,66,134	2	955,752	0,1026
1	4467219	4468997	bookend.3012.2	.	+	4467219	4468997	175,155,247	1	1778	0
1	4469138	4473213	bookend.3013.1	.	-	4469138	4473213	175,155,247	15	483,129,69,84,69,82,71,110,350,149,112,156,165,21,207	0,562,778,932,1098,1360,1747,1900,2131,2608,2863,3075,3353,3635,3868
1	4469138	4473213	bookend.3013.2	.	-	4469138	4473213	175,155,247	15	483,129,69,84,69,82,71,110,350,149,112,156,165,92,207	0,562,778,932,1098,1360,1747,1900,2131,2608,2863,3075,3353,3635,3868
1	4469138	4473213	bookend.3013.3	.	-	4469138	4473213	29,66,134	14	483,129,69,84,69,82,71,110,350,149,112,156,165,440	0,562,778,932,1098,1360,1747,1900,2131,2608,2863,3075,3353,3635
1	4474694	4478007	bookend.3016.2	.	+	4474694	4478007	29,66,134	4	457,248,521,651	0,1730,2057,2662
1	4478123	4480368	bookend.3016.1	.	+	4478123	4480368	249,113,113	5	181,138,318,266,570	0,573,832,1327,1675
1	4478473	4480453	bookend.3016.3	.	-	4478473	4480453	94,143,237	1	1980	0
1	4480820	4481197	bookend.3017.1	.	+	4480820	4481197	232,187,56	1	377	0
1	4481874	4483700	bookend.3017.2	.	-	4481874	4483700	29,66,134	1	1826	0
1	4484586	4488586	bookend.3020.1	.	+	4484586	4488586	29,66,134	14	452,168,134,139,147,63,96,60,75,54,102,615,99,456	0,581,838,1064,1431,1655,1843,2011,2151,2319,2475,2659,3361,3544
1	4488649	4492591	bookend.3020.2	.	-	4488649	4492591	29,66,134	8	365,345,309,156,461,85,354,865	0,465,882,1346,1680,2301,2631,3077
1	4495027	4498443	bookend.3027.1	.	+	4495027	4498443	29,66,134	9	413,460,147,93,120,111,126,99,320	0,507,1339,1737,1965,2506,2697,2906,3096
1	4498842	4499376	bookend.3028.2	.	+	4498842	4499376	175,155,247	1	534	0
1	4498842	4501550	bookend.3028.1	.	+	4498842	4501550	29,66,134	2	222,1932	0,776
1	4501582	4503480	bookend.3028.3	.	-	4501582	4503480	94,143,237	5	412,238,67,163,231	0,496,931,1126,1667
1	4509008	4513938	bookend.3039.1	.	-	4509008	4513938	29,66,134	11	894,192,225,216,109,89,277,111,899,450,557	0,986,1271,1601,1911,2117,2290,2666,2862,3838,4373
1	4515556	4520273	bookend.3041.1	.	+	4515556	4520273	94,143,237	7	427,210,254,271,84,1910,575	0,593,1044,1382,1742,2016,4142
1	4515556	4520273	bookend.3041.2	.	+	4515556	4520273	175,155,247	6	427,210,254,271,2184,575	0,593,1044,1382,1742,4142
1	4520613	4522644	bookend.3043.1	.	+	4520613	4522644	29,66,134	2	281,1264	0,767
1	4525486	4526065	bookend.3050.1	.	-	4525486	4526065	29,66,134	1	579	0
1	4528622	4530063	bookend.3058.1	.	-	4528622	4530063	29,66,134	1	1441	0
1	4542304	4543598	bookend.3076.1	.	+	4542304	4543598	94,143,237	1	1294	0
1	4542304	4543701	bookend.3076.2	.	+	4542304	4543701	94,143,237	1	1397	0
1	4544952	4547298	bookend.3078.2	.	+	4544952	4547298	29,66,134	10	185,85,238,162,42,72,80,98,48,289	0,383,578,900,1149,1273,1508,1691,1912,2057
1	4547449	4548557	bookend.3078.3	.	-	4547449	4548557	249,113,113	1	1108	0
1	4547544	4548709	bookend.3078.1	.	+	4547544	4548709	94,143,237	2	314,687	0,478
1	4550191	4551692	bookend.3082.1	.	-	4550191	4551692	29,66,134	2	732,516	0,985
1	4563547	4567751	bookend.3095.1	.	-	4563547	4567751	29,66,134	13	264,67,140,93,183,105,81,142,80,113,247,417,63	0,390,545,775,959,1315,1747,1922,2252,2444,2789,3408,4141
1	4563547	4567751	bookend.3095.2	.	-	4563547	4567751	29,66,134	13	264,67,140,93,183,105,81,142,80,113,247,421,63	0,390,545,775,959,1315,1747,1922,2252,2444,2789,3408,4141
1	4567931	4570572	bookend.3096.1	.	+	4567931	4570572	29,66,134	7	104,26,268,71,189,106,233	0,211,597,951,1108,1380,2408
1	4572355	4576631	bookend.3099.1	.	-	4572355	4576631	29,66,134	10	577,115,292,157,85,69,239,161,428,393	0,676,869,1275,1604,2024,2179,2789,3052,3883
1	4572355	4576631	bookend.3099.2	.	-	4572355	4576631	175,155,247	10	577,115,292,157,85,69,239,161,428,670	0,676,869,1275,1604,2024,2179,2789,3052,3606
1	4572355	4576631	bookend.3099.3	.	-	4572355	4576631	175,155,247	10	577,115,292,157,85,69,239,161,428,717	0,676,869,1275,1604,2024,2179,2789,3052,3559
1	4572355	4576631	bookend.3099.4	.	-	4572355	4576631	175,155,247	11	577,115,292,157,85,69,239,161,428,133,393	0,676,869,1275,1604,2024,2179,2789,3052,3559,3883
1	4576982	4577905	bookend.3100.2	.	-	4576982	4577905	29,66,134	1	923	0
1	4576988	4578118	bookend.3100.1	.	+	4576988	4578118	94,143,237	1	1130	0
1	4587742	4588613	bookend.3120.1	.	-	4587742	4588613	29,66,134	3	354,91,240	0,459,631
1	4588983	4590411	bookend.3122.1	.	-	4588983	4590411	29,66,134	3	493,206,151	0,679,1277
1	4592496	4593699	bookend.3126.2	.	-	4592496	4593699	94,143,237	3	644,64,305	0,748,898
1	4592496	4594250	bookend.3126.1	.	-	4592496	4594250	94,143,237	4	644,64,164,140	0,748,898,1614
1	4597633	4599026	bookend.3137.1	.	+	4597633	4599026	94,143,237	5	152,107,114,88,428	0,256,601,792,965
1	4601214	4603326	bookend.3140.1	.	+	4601214	4603326	29,66,134	2	435,1453	0,659
1	4601214	4603326	bookend.3140.2	.	+	4601214	4603326	175,155,247	1	2112	0
1	4604636	4605851	bookend.3144.1	.	-	4604636	4605851	94,143,237	1	1215	0
1	4608246	4610565	bookend.3149.1	.	-	4608246	4610565	29,66,134	11	351,84,143,98,61,147,100,116,101,30,75	0,444,616,845,1028,1189,1422,1613,1929,2121,2244
1	4612756	4615186	bookend.3153.1	.	-	4612756	4615186	175,155,247	5	442,197,135,39,687	0,529,998,1441,1743
1	4612756	4615186	bookend.3153.2	.	-	4612756	4615186	29,66,134	5	442,231,135,39,687	0,529,998,1441,1743
1	4612756	4615186	bookend.3153.3	.	-	4612756	4615186	175,155,247	5	442,231,277,39,687	0,529,856,1441,1743
1	4615847	4618346	bookend.3154.1	.	+	4615847	4618346	29,66,134	3	131,1240,481	0,580,2018
1	4615847	4618346	bookend.3154.2	.	+	4615847	4618346	175,155,247	3	202,1240,481	0,580,2018
1	4615847	4618346	bookend.3154.3	.	+	4615847	4618346	29,66,134	3	212,1240,481	0,580,2018
1	4638616	4641932	bookend.3179.2	.	-	4638616	4641932	175,155,247	18	239,73,53,59,63,85,41,64,70,69,95,101,23,76,78,51,10,378	0,324,503,640,794,953,1129,1250,1429,1606,1804,1977,2164,2273,2452,2659,2802,2938
1	4638616	4642105	bookend.3179.1	.	-	4638616	4642105	94,143,237	19	239,73,53,59,63,85,41,64,70,69,95,101,23,76,78,51,10,151,163	0,324,503,640,794,953,1129,1250,1429,1606,1804,1977,2164,2273,2452,2659,2802,2938,3326
1	4644711	4646853	bookend.3180.2	.	-	4644711	4646853	29,66,134	6	326,185,186,156,230,226	0,411,678,969,1214,1916
1	4644711	4646969	bookend.3180.1	.	-	4644711	4646969	94,143,237	7	326,185,186,156,230,203,52	0,411,678,969,1214,1916,2206
1	4644711	4646969	bookend.3180.3	.	-	4644711	4646969	94,143,237	6	326,185,186,156,230,342	0,411,678,969,1214,1916
1	4650570	4651488	bookend.3185.1	.	-	4650570	4651488	94,143,237	1	918	0
1	4669447	4673053	bookend.3213.1	.	-	4669447	4673053	175,155,247	4	405,85,2136,570	0,603,775,3036
1	4674227	4676505	bookend.3214.1	.	+	4674227	4676505	94,143,237	5	393,58,84,142,1000	0,603,844,1013,1278
1	4677011	4679809	bookend.3215.1	.	-	4677011	4679809	29,66,134	2	2287,214	0,2584
1	4680430	4682096	bookend.3216.1	.	-	4680430	4682096	29,66,134	4	498,482,64,31	0,580,1452,1635
1	4688150	4688982	bookend.3232.1	.	+	4688150	4688982	29,66,134	1	832	0
1	4693288	4694354	bookend.3236.1	.	+	4693288	4694354	29,66,134	2	407,393	0,673
1	4694350	4695908	bookend.3236.5	.	-	4694350	4695908	175,155,247	3	622,136,481	0,858,1077
1	4694350	4696499	bookend.3236.2	.	-	4694350	4696499	175,155,247	4	622,136,211,192	0,858,1077,1957
1	4694350	4696499	bookend.3236.3	.	-	4694350	4696499	175,155,247	4	622,136,211,521	0,858,1077,1628
1	4694350	4696499	bookend.3236.4	.	-	4694350	4696499	94,143,237	4	622,136,211,546	0,858,1077,1603
1	4694350	4696499	bookend.3236.6	.	-	4694350	4696499	175,155,247	3	994,211,546	0,1077,1603
1	4702698	4704674	bookend.3248.1	.	-	4702698	4704674	29,66,134	2	848,1021	0,955
1	4710002	4712559	bookend.3256.1	.	+	4710002	4712559	94,143,237	8	83,186,483,157,122,66,61,445	0,510,798,1365,1615,1823,1975,2112
1	4713691	4714714	bookend.3257.2	.	+	4713691	4714714	175,155,247	1	1023	0
1	4713691	4715407	bookend.3257.1	.	+	4713691	4715407	29,66,134	2	908,665	0,1051
1	4713992	4715125	bookend.3257.3	.	-	4713992	4715125	249,113,113	2	585,447	0,686
1	4715392	4716506	bookend.3257.4	.	-	4715392	4716506	232,132,34	3	403,436,103	0,492,1011
1	4721692	4724510	bookend.3265.2	.	+	4721692	4724510	29,66,134	15	146,58,60,39,63,57,64,84,83,130,93,139,44,188,264	0,255,393,529,658,821,990,1149,1325,1498,1703,1918,2128,2273,2554
1	4724607	4726496	bookend.3265.1	.	+	4724607	4726496	29,66,134	4	85,936,141,464	0,165,1189,1425
1	4726753	4730438	bookend.3266.1	.	+	4726753	4730438	175,155,247	7	91,1225,182,69,294,210,446	0,678,1994,2261,2432,2938,3239
1	4734044	4735390	bookend.3270.1	.	+	4734044	4735390	29,66,134	2	75,1106	0,240
1	4735546	4737889	bookend.3271.1	.	+	4735546	4737889	29,66,134	10	258,95,98,50,96,90,93,96,66,425	0,507,667,869,996,1196,1413,1586,1765,1918
1	4739713	4740937	bookend.3275.2	.	-	4739713	4740937	94,143,237	4	547,37,243,63	0,625,747,1161
1	4739925	4740838	bookend.3275.1	.	-	4739925	4740838	175,155,247	3	335,37,378	0,413,535
1	4743253	4746918	bookend.3281.1	.	-	4743253	4746918	29,66,134	10	277,235,133,304,158,226,241,136,748,240	0,415,747,1007,1403,1646,1983,2322,2539,3425
1	4743253	4746918	bookend.3281.2	.	-	4743253	4746918	175,155,247	10	248,235,133,304,158,226,241,136,748,240	0,415,747,1007,1403,1646,1983,2322,2539,3425
1	4743253	4746918	bookend.3281.3	.	-	4743253	4746918	29,66,134	10	270,235,133,304,158,226,241,136,748,240	0,415,747,1007,1403,1646,1983,2322,2539,3425
1	4747170	4748642	bookend.3282.1	.	-	4747170	4748642	29,66,134	2	1194,48	0,1424
1	4748872	4751211	bookend.3284.2	.	+	4748872	4751211	29,66,134	3	174,156,1374	0,719,965
1	4748872	4751211	bookend.3284.3	.	+	4748872	4751211	175,155,247	3	174,156,1377	0,719,962
1	4751459	4753010	bookend.3284.1	.	+	4751459	4753010	175,155,247	6	33,375,94,125,98,266	0,121,599,896,1104,1285
1	4751459	4753010	bookend.3284.5	.	+	4751459	4753010	94,143,237	5	496,94,125,98,266	0,599,896,1104,1285
1	4753143	4755583	bookend.3284.4	.	-	4753143	4755583	29,66,134	2	1625,725	0,1715
1	4755936	4757991	bookend.3285.1	.	+	4755936	4757991	94,143,237	11	115,148,72,72,72,144,81,72,72,72,268	0,187,419,622,763,911,1145,1290,1444,1617,1787
1	4758158	4759862	bookend.3286.1	.	+	4758158	4759862	94,143,237	7	55,98,158,100,379,82,303	0,140,329,577,765,1215,1401
1	4758657	4759901	bookend.3286.2	.	-	4758657	4759901	249,113,113	1	1244	0
1	4761041	4761717	bookend.3289.1	.	+	4761041	4761717	29,66,134	1	676	0
1	4762584	4766733	bookend.3289.2	.	-	4762584	4766733	94,143,237	4	2184,712,242,338	0,2293,3099,3811
1	4773547	4774810	bookend.3299.1	.	+	4773547	4774810	29,66,134	5	203,123,57,75,244	0,474,690,820,1019
1	4776530	4779426	bookend.3304.1	.	+	4776530	4779426	29,66,134	4	538,674,165,642	0,1212,1968,2254
1	4779529	4782540	bookend.3304.2	.	-	4779529	4782540	175,155,247	11	323,123,195,301,139,270,87,34,223,103,147	0,420,636,909,1300,1530,1884,2064,2194,2518,2864
1	4779529	4782540	bookend.3304.3	.	-	4779529	4782540	175,155,247	10	323,123,195,301,139,270,87,353,24,147	0,420,636,909,1300,1530,1884,2064,2518,2864
1	4779529	4782540	bookend.3304.4	.	-	4779529	4782540	29,66,134	10	323,123,195,301,139,270,87,353,103,147	0,420,636,909,1300,1530,1884,2064,2518,2864
1	4788555	4794550	bookend.3311.2	.	+	4788555	4794550	29,66,134	3	99,833,3771	0,936,2224
1	4788555	4794550	bookend.3311.3	.	+	4788555	4794550	94,143,237	3	99,864,3771	0,905,2224
1	4794763	4796594	bookend.3311.1	.	+	4794763	4796594	29,66,134	5	428,100,118,96,256	0,1015,1196,1391,1575
1	4797424	4800281	bookend.3313.1	.	+	4797424	4800281	29,66,134	11	499,75,117,95,121,80,60,122,86,116,365	0,607,939,1158,1378,1577,1744,1893,2118,2305,2492
1	4800227	4801841	bookend.3313.2	.	-	4800227	4801841	29,66,134	4	302,77,210,258	0,398,1061,1356
1	4802671	4805360	bookend.3316.2	.	+	4802671	4805360	29,66,134	8	517,68,89,163,290,205,158,517	0,597,750,931,1201,1580,1892,2172
1	4802671	4807655	bookend.3316.1	.	+	4802671	4807655	163,106,50	9	517,68,89,163,290,205,158,221,2190	0,597,750,931,1201,1580,1892,2172,2794
1	4805293	4807517	bookend.3316.3	.	-	4805293	4807517	175,155,247	6	415,405,123,212,29,469	0,495,988,1226,1564,1755
1	4805293	4807517	bookend.3316.4	.	-	4805293	4807517	29,66,134	6	415,405,123,212,29,541	0,495,988,1226,1564,1683
1	4805293	4807517	bookend.3316.5	.	-	4805293	4807517	175,155,247	6	415,405,123,212,34,541	0,495,988,1226,1564,1683
1	4805293	4807517	bookend.3316.6	.	-	4805293	4807517	175,155,247	4	415,405,450,631	0,495,988,1593
1	4805293	4807517	bookend.3316.7	.	-	4805293	4807517	175,155,247	5	415,405,450,34,541	0,495,988,1564,1683
1	4810111	4810919	bookend.3320.2	.	-	4810111	4810919	249,113,113	1	808	0
1	4811867	4814813	bookend.3320.1	.	+	4811867	4814813	232,132,34	11	347,49,72,130,121,259,105,195,282,137,370	0,432,565,731,945,1164,1510,1704,1980,2336,2576
1	4817190	4818020	bookend.3327.1	.	-	4817190	4818020	29,66,134	1	830	0
1	4818281	4820430	bookend.3328.1	.	-	4818281	4820430	175,155,247	4	1208,132,208,174	0,1339,1572,1975
1	4818281	4820430	bookend.3328.2	.	-	4818281	4820430	175,155,247	3	1216,208,174	0,1572,1975
1	4818281	4820430	bookend.3328.3	.	-	4818281	4820430	175,155,247	3	1339,208,174	0,1572,1975
1	4824462	4827468	bookend.3336.1	.	-	4824462	4827468	232,187,56	2	193,2689	0,317
1	4835871	4837049	bookend.3352.1	.	-	4835871	4837049	232,132,34	2	749,356	0,822
1	4835871	4837606	bookend.3352.2	.	-	4835871	4837606	94,143,237	3	749,376,117	0,822,1618
1	4838004	4839630	bookend.3353.1	.	-	4838004	4839630	29,66,134	2	657,415	0,1211
1	4838004	4839630	bookend.3353.2	.	-	4838004	4839630	175,155,247	2	665,415	0,1211
1	4839860	4840768	bookend.3354.1	.	+	4839860	4840768	29,66,134	2	498,235	0,673
1	4843252	4845813	bookend.3362.1	.	-	4843252	4845813	29,66,134	7	246,183,255,366,497,58,119	0,344,622,954,1401,1973,2442
1	4843252	4845813	bookend.3362.2	.	-	4843252	4845813	29,66,134	6	246,183,255,366,630,119	0,344,622,954,1401,2442
1	4847161	4849207	bookend.3364.1	.	+	4847161	4849207	29,66,134	3	158,434,1019	0,497,1027
1	4849231	4849897	bookend.3364.2	.	-	4849231	4849897	232,187,56	2	436,138	0,528
1	4852521	4854366	bookend.3370.1	.	+	4852521	4854366	175,155,247	2	183,1573	0,272
1	4854376	4855200	bookend.3370.3	.	-	4854376	4855200	29,66,134	1	824	0
1	4855433	4857301	bookend.3370.4	.	+	4855433	4857301	175,155,247	4	248,92,153,692	0,343,531,1176
1	4856776	4857957	bookend.3370.2	.	-	4856776	4857957	29,66,134	4	406,205,156,118	0,484,823,1063
1	4861270	4863763	bookend.3381.3	.	+	4861270	4863763	175,155,247	7	833,113,108,43,192,98,219	0,1072,1317,1653,1799,2076,2274
1	4861270	4864109	bookend.3381.1	.	+	4861270	4864109	175,155,247	9	833,113,108,43,52,72,98,197,272	0,1072,1317,1653,1799,1919,2076,2274,2567
1	4861270	4864109	bookend.3381.2	.	+	4861270	4864109	29,66,134	8	833,113,108,43,192,98,197,272	0,1072,1317,1653,1799,2076,2274,2567
1	4870871	4871458	bookend.3392.1	.	+	4870871	4871458	232,132,34	2	108,388	0,199
1	4872855	4874924	bookend.3395.1	.	+	4872855	4874924	29,66,134	7	168,279,72,68,151,87,674	0,305,685,838,998,1221,1395
1	4873040	4874924	bookend.3395.4	.	+	4873040	4874924	175,155,247	6	399,72,68,151,87,674	0,500,653,813,1036,1210
1	4874874	4877245	bookend.3395.2	.	-	4874874	4877245	29,66,134	10	266,107,92,93,50,134,83,108,98,305	0,356,549,716,883,1020,1237,1486,1795,2066
1	4874874	4877245	bookend.3395.3	.	-	4874874	4877245	29,66,134	10	266,107,92,93,50,134,83,112,98,305	0,356,549,716,883,1020,1237,1486,1795,2066
1	4877475	4879298	bookend.3396.2	.	-	4877475	4879298	94,143,237	1	1823	0
1	4877626	4879057	bookend.3396.1	.	+	4877626	4879057	29,66,134	1	1431	0
1	4880050	4881950	bookend.3398.1	.	-	4880050	4881950	29,66,134	2	811,391	0,1509
1	4882335	4884755	bookend.3399.1	.	-	4882335	4884755	29,66,134	9	378,114,132,114,146,79,198,123,123	0,481,709,941,1156,1594,1776,2063,2297
1	4885008	4886788	bookend.3400.1	.	+	4885008	4886788	29,66,134	9	143,111,83,84,76,73,74,94,183	0,320,514,696,870,1032,1202,1399,1597
1	4888222	4889581	bookend.3405.1	.	+	4888222	4889581	29,66,134	4	57,502,82,242	0,326,923,1117
1	4890140	4892251	bookend.3406.1	.	-	4890140	4892251	29,66,134	1	2111	0
1	4897341	4899003	bookend.3415.3	.	+	4897341	4899003	29,66,134	5	109,133,76,114,653	0,353,577,738,1009
1	4899145	4899841	bookend.3415.1	.	+	4899145	4899841	175,155,247	2	298,331	0,365
1	4899145	4899841	bookend.3415.2	.	+	4899145	4899841	94,143,237	1	696	0
1	4907952	4911209	bookend.3427.2	.	+	4907952	4911209	94,143,237	11	212,228,47,57,73,56,168,295,143,268,673	0,339,654,867,1025,1204,1356,1619,2009,2231,2584
1	4907952	4911209	bookend.3427.4	.	+	4907952	4911209	94,143,237	10	567,47,57,73,56,168,295,143,268,673	0,654,867,1025,1204,1356,1619,2009,2231,2584
1	4907952	4911209	bookend.3427.6	.	+	4907952	4911209	175,155,247	11	212,253,47,57,73,56,168,295,143,268,673	0,314,654,867,1025,1204,1356,1619,2009,2231,2584
1	4908418	4911209	bookend.3427.1	.	+	4908418	4911209	175,155,247	9	101,47,231,56,168,295,143,268,673	0,188,401,738,890,1153,1543,1765,2118
1	4908559	4911209	bookend.3427.5	.	+	4908559	4911209	175,155,247	9	94,57,73,56,168,295,143,268,673	0,260,418,597,749,1012,1402,1624,1977
1	4911134	4913123	bookend.3427.3	.	-	4911134	4913123	29,66,134	7	633,122,104,31,131,98,198	0,730,944,1133,1278,1504,1791
1	4918008	4921340	bookend.3429.3	.	-	4918008	4921340	175,155,247	7	302,1369,81,189,234,133,46	0,398,1906,2076,2350,2663,3286
1	4918008	4921340	bookend.3429.4	.	-	4918008	4921340	175,155,247	8	302,547,552,81,189,234,133,46	0,398,1215,1906,2076,2350,2663,3286
1	4918008	4921536	bookend.3429.1	.	-	4918008	4921536	29,66,134	7	302,1369,81,189,234,133,69	0,398,1906,2076,2350,2663,3459
1	4918008	4921536	bookend.3429.2	.	-	4918008	4921536	29,66,134	7	302,1369,81,189,234,133,78	0,398,1906,2076,2350,2663,3450
1	4927104	4928610	bookend.3439.1	.	-	4927104	4928610	29,66,134	6	318,89,90,26,133,161	0,413,599,785,907,1345
1	4927104	4928610	bookend.3439.2	.	-	4927104	4928610	29,66,134	6	318,89,90,26,137,161	0,413,599,785,907,1345
1	4929123	4930897	bookend.3440.1	.	-	4929123	4930897	29,66,134	7	348,89,74,95,93,101,307	0,439,601,754,982,1167,1467
1	4931596	4933507	bookend.3441.1	.	-	4931596	4933507	29,66,134	3	730,688,311	0,827,1600
1	4934086	4935913	bookend.3442.2	.	-	4934086	4935913	94,143,237	1	1827	0
1	4934284	4936166	bookend.3442.1	.	+	4934284	4936166	94,143,237	1	1882	0
1	4938752	4940777	bookend.3445.1	.	-	4938752	4940777	94,143,237	2	1341,177	0,1848
1	4938752	4940777	bookend.3445.2	.	-	4938752	4940777	94,143,237	2	1345,177	0,1848
1	4946281	4947586	bookend.3450.1	.	-	4946281	4947586	29,66,134	2	207,274	0,1031
1	4948747	4952946	bookend.3453.1	.	-	4948747	4952946	29,66,134	6	298,82,475,510,220,2176	0,390,554,1107,1707,2023
1	4956236	4958036	bookend.3457.1	.	+	4956236	4958036	29,66,134	2	764,877	0,923
1	4958481	4959408	bookend.3458.1	.	-	4958481	4959408	29,66,134	1	927	0
1	4961886	4964425	bookend.3461.1	.	-	4961886	4964425	29,66,134	5	557,127,229,33,368	0,652,1179,1923,2171
1	4968211	4970013	bookend.3468.1	.	-	4968211	4970013	29,66,134	8	191,161,70,123,113,287,112,96	0,289,549,705,918,1119,1479,1706
1	4968211	4970013	bookend.3468.2	.	-	4968211	4970013	232,132,34	8	191,161,70,123,113,287,118,96	0,289,549,705,918,1119,1479,1706
1	4971137	4972269	bookend.3469.2	.	-	4971137	4972269	175,155,247	4	375,78,54,272	0,510,716,860
1	4971137	4973716	bookend.3469.1	.	-	4971137	4973716	29,66,134	11	375,78,54,64,46,73,72,93,53,91,284	0,510,716,860,1185,1318,1564,1711,1896,2028,2295
1	4980829	4983350	bookend.3475.1	.	+	4980829	4983350	175,155,247	8	626,86,57,62,133,185,135,361	0,785,955,1101,1275,1662,1934,2160
1	4980829	4983350	bookend.3475.2	.	+	4980829	4983350	94,143,237	7	626,86,208,133,185,135,361	0,785,955,1275,1662,1934,2160
1	4983559	4987349	bookend.3476.1	.	+	4983559	4987349	175,155,247	10	79,118,125,111,229,78,69,250,275,325	0,194,866,1076,1868,2178,2613,2775,3104,3465
1	4983559	4987349	bookend.3476.2	.	+	4983559	4987349	29,66,134	10	79,137,125,111,166,78,69,250,275,325	0,175,866,1076,1931,2178,2613,2775,3104,3465
1	4983559	4987349	bookend.3476.3	.	+	4983559	4987349	175,155,247	10	79,137,125,111,229,78,69,250,260,325	0,175,866,1076,1868,2178,2613,2775,3119,3465
1	4983559	4987349	bookend.3476.4	.	+	4983559	4987349	29,66,134	10	79,137,125,111,229,78,69,250,275,325	0,175,866,1076,1868,2178,2613,2775,3104,3465
1	4983650	4987349	bookend.3476.5	.	+	4983650	4987349	29,66,134	9	221,125,111,229,78,69,250,275,325	0,775,985,1777,2087,2522,2684,3013,3374
1	4989563	4992714	bookend.3480.3	.	+	4989563	4992714	29,66,134	4	55,215,397,1092	0,478,920,2059
1	4989671	4992714	bookend.3480.1	.	+	4989671	4992714	175,155,247	3	585,397,1092	0,812,1951
1	4989671	4992714	bookend.3480.2	.	+	4989671	4992714	94,143,237	4	119,215,397,1092	0,370,812,1951
1	4991464	4992714	bookend.3480.4	.	+	4991464	4992714	175,155,247	1	1250	0
1	4998807	5000638	bookend.3486.1	.	-	4998807	5000638	29,66,134	4	228,482,366,255	0,317,903,1576
1	5000952	5003507	bookend.3487.1	.	-	5000952	5003507	94,143,237	6	490,124,127,40,77,279	0,1045,1334,1837,2027,2276
1	5008172	5014499	bookend.3490.1	.	-	5008172	5014499	29,66,134	21	504,149,100,107,501,252,403,200,171,303,58,80,84,78,84,66,73,179,63,66,148	0,606,839,1063,1254,1839,2198,2744,3078,3339,3716,3935,4179,4350,4559,4723,4961,5115,5420,5994,6179
1	5014756	5016574	bookend.3491.1	.	-	5014756	5016574	29,66,134	6	335,126,130,75,66,234	0,420,640,865,1289,1584
1	5019955	5021607	bookend.3494.1	.	+	5019955	5021607	29,66,134	5	118,185,52,93,434	0,371,664,876,1218
1	5023437	5026957	bookend.3495.1	.	+	5023437	5026957	163,106,50	5	123,624,1339,597,462	0,215,940,2371,3058
1	5023437	5026957	bookend.3495.2	.	+	5023437	5026957	163,106,50	4	123,2064,597,462	0,215,2371,3058
1	5027661	5030777	bookend.3498.2	.	+	5027661	5030777	29,66,134	3	155,2104,515	0,411,2601
1	5027661	5031907	bookend.3498.1	.	+	5027661	5031907	94,143,237	5	155,2104,340,178,521	0,411,2601,3057,3725
1	5027661	5031907	bookend.3498.4	.	+	5027661	5031907	175,155,247	4	155,2104,634,521	0,411,2601,3725
1	5037611	5040506	bookend.3502.1	.	+	5037611	5040506	29,66,134	7	209,41,586,138,157,485,527	0,488,637,1299,1547,1799,2368
1	5040780	5041914	bookend.3503.1	.	+	5040780	5041914	94,143,237	1	1134	0
1	5042447	5044034	bookend.3504.1	.	+	5042447	5044034	94,143,237	2	110,958	0,629
1	5042447	5044034	bookend.3504.3	.	+	5042447	5044034	94,143,237	2	408,958	0,629
1	5042447	5044352	bookend.3504.2	.	+	5042447	5044352	94,143,237	2	110,1276	0,629
1	5047974	5048673	bookend.3507.1	.	+	5047974	5048673	94,143,237	1	699	0
1	5051747	5055256	bookend.3512.1	.	-	5051747	5055256	29,66,134	12	681,75,74,88,152,160,156,216,270,204,136,179	0,770,919,1071,1228,1468,1719,1962,2277,2638,3111,3330
1	5051747	5055256	bookend.3512.2	.	-	5051747	5055256	29,66,134	11	681,75,74,88,152,160,156,216,270,204,398	0,770,919,1071,1228,1468,1719,1962,2277,2638,3111
1	5058720	5061057	bookend.3518.1	.	+	5058720	5061057	29,66,134	7	247,157,102,128,129,68,292	0,752,1011,1209,1640,1863,2045
1	5058720	5061057	bookend.3518.2	.	+	5058720	5061057	29,66,134	7	247,157,108,128,129,68,292	0,752,1005,1209,1640,1863,2045
1	5061864	5063192	bookend.3519.2	.	-	5061864	5063192	175,155,247	3	853,155,126	0,942,1202
1	5061864	5065176	bookend.3519.1	.	-	5061864	5065176	29,66,134	9	853,155,113,108,118,104,108,664,205	0,942,1202,1387,1573,1766,1958,2283,3107
1	5061864	5065176	bookend.3519.3	.	-	5061864	5065176	175,155,247	9	853,155,113,108,131,104,108,664,205	0,942,1202,1387,1573,1766,1958,2283,3107
1	5066642	5068644	bookend.3522.1	.	-	5066642	5068644	29,66,134	4	668,209,101,362	0,1139,1452,1640
1	5073106	5074780	bookend.3529.1	.	+	5073106	5074780	29,66,134	4	302,49,200,473	0,480,879,1201
1	5075230	5077790	bookend.3530.1	.	-	5075230	5077790	29,66,134	2	695,1784	0,776
1	5079387	5082489	bookend.3535.1	.	-	5079387	5082489	29,66,134	7	313,45,181,129,167,168,1086	0,410,548,817,1243,1659,2016
1	5084388	5085241	bookend.3537.1	.	-	5084388	5085241	29,66,134	3	267,126,193	0,437,660
1	5084388	5085241	bookend.3537.2	.	-	5084388	5085241	94,143,237	2	563,193	0,660
1	5086684	5088649	bookend.3540.2	.	-	5086684	5088649	175,155,247	5	1022,108,203,144,35	0,1128,1337,1614,1930
1	5086684	5088841	bookend.3540.1	.	-	5086684	5088841	29,66,134	5	1022,108,203,144,141	0,1128,1337,1614,2016
1	5086684	5088841	bookend.3540.3	.	-	5086684	5088841	175,155,247	5	1022,108,203,144,227	0,1128,1337,1614,1930
1	5090991	5093998	bookend.3547.1	.	+	5090991	5093998	94,143,237	7	292,245,214,75,184,170,857	0,395,1126,1464,1622,1896,2150
1	5094218	5097998	bookend.3547.2	.	-	5094218	5097998	94,143,237	4	911,151,2376,77	0,991,1239,3703
1	5102524	5104689	bookend.3559.1	.	-	5102524	5104689	94,143,237	7	241,155,102,96,45,87,617	0,322,814,1012,1203,1349,1548
1	5105006	5106809	bookend.3560.1	.	-	5105006	5106809	94,143,237	6	392,111,118,37,259,88	0,480,676,881,1156,1715
1	5107470	5111643	bookend.3561.1	.	-	5107470	5111643	29,66,134	16	354,140,241,51,226,71,120,195,65,91,62,51,102,108,64,305	0,448,666,1000,1144,1690,1846,2060,2350,2506,2744,2913,3165,3358,3685,3868
1	5112085	5115462	bookend.3562.1	.	-	5112085	5115462	29,66,134	11	369,188,528,72,147,156,171,171,66,86,353	0,456,739,1346,1526,1777,2039,2316,2568,2833,3024
1	5112085	5115462	bookend.3562.2	.	-	5112085	5115462	175,155,247	11	369,188,528,72,147,156,171,171,74,86,353	0,456,739,1346,1526,1777,2039,2316,2568,2833,3024
1	5116716	5123489	bookend.3565.1	.	-	5116716	5123489	94,143,237	13	313,326,219,358,197,376,248,213,1630,263,127,170,389	0,435,847,1433,1926,2383,3066,3398,3712,5466,5827,6059,6384
1	5124741	5126143	bookend.3568.1	.	+	5124741	5126143	29,66,134	4	322,106,84,608	0,396,617,794
1	5128431	5129522	bookend.3571.1	.	-	5128431	5129522	29,66,134	4	245,213,72,152	0,358,662,939
1	5137054	5137896	bookend.3585.1	.	+	5137054	5137896	29,66,134	1	842	0
1	5138422	5139432	bookend.3585.2	.	-	5138422	5139432	175,155,247	3	382,230,163	0,543,847
1	5138422	5139432	bookend.3585.3	.	-	5138422	5139432	29,66,134	2	773,163	0,847
1	5139698	5143690	bookend.3585.4	.	-	5139698	5143690	29,66,134	15	967,116,79,183,81,81,66,66,51,93,128,139,98,70,209	0,1102,1306,1473,1746,1917,2072,2228,2425,2599,2777,3022,3394,3589,3783
1	5149225	5151354	bookend.3592.1	.	+	5149225	5151354	29,66,134	1	2129	0
1	5161660	5165110	bookend.3607.1	.	-	5161660	5165110	175,155,247	9	575,191,168,168,205,198,89,242,574	0,668,935,1313,1608,1945,2241,2445,2876
1	5165730	5166683	bookend.3609.1	.	-	5165730	5166683	94,143,237	3	251,140,134	0,593,819
1	5167132	5168243	bookend.3610.1	.	-	5167132	5168243	29,66,134	4	272,117,82,211	0,453,665,900
1	5168602	5170070	bookend.3611.1	.	+	5168602	5170070	29,66,134	1	1468	0
1	5170163	5170572	bookend.3611.2	.	-	5170163	5170572	94,143,237	1	409	0
1	5171206	5171834	bookend.3614.1	.	+	5171206	5171834	29,66,134	1	628	0
1	5172981	5176223	bookend.3617.1	.	-	5172981	5176223	94,143,237	12	286,432,147,41,145,77,69,64,182,93,25,330	0,459,963,1198,1333,1563,1721,1885,2118,2482,2657,2912
1	5172981	5176223	bookend.3617.2	.	-	5172981	5176223	94,143,237	11	891,147,41,145,77,69,64,182,93,25,330	0,963,1198,1333,1563,1721,1885,2118,2482,2657,2912
1	5172981	5176223	bookend.3617.3	.	-	5172981	5176223	175,155,247	11	891,147,41,145,77,69,64,187,93,25,330	0,963,1198,1333,1563,1721,1885,2118,2482,2657,2912
1	5177560	5180039	bookend.3621.2	.	+	5177560	5180039	29,66,134	6	535,224,250,86,92,416	0,616,951,1647,1818,2063
1	5179886	5181389	bookend.3621.1	.	-	5179886	5181389	29,66,134	2	418,995	0,508
1	5183606	5186890	bookend.3626.1	.	-	5183606	5186890	29,66,134	9	506,101,171,175,101,103,675,78,307	0,622,984,1356,1634,1812,2002,2808,2977
1	5187635	5189797	bookend.3627.1	.	+	5187635	5189797	94,143,237	8	188,223,88,110,94,189,60,437	0,437,748,924,1112,1287,1569,1725
1	5192133	5192564	bookend.3629.1	.	+	5192133	5192564	232,187,56	1	431	0
1	5193427	5194202	bookend.3632.2	.	-	5193427	5194202	29,66,134	1	775	0
1	5193589	5194360	bookend.3632.1	.	+	5193589	5194360	94,143,237	1	771	0
1	5199191	5202099	bookend.3640.1	.	+	5199191	5202099	175,155,247	12	563,66,60,91,55,64,117,85,92,254,89,319	0,649,813,986,1190,1331,1496,1716,1889,2062,2401,2589
1	5199191	5202099	bookend.3640.2	.	+	5199191	5202099	175,155,247	12	563,66,60,91,55,80,117,85,92,254,89,319	0,649,813,986,1190,1331,1496,1716,1889,2062,2401,2589
1	5199191	5202099	bookend.3640.3	.	+	5199191	5202099	175,155,247	12	563,66,60,91,55,85,117,85,92,254,89,319	0,649,813,986,1190,1331,1496,1716,1889,2062,2401,2589
1	5199191	5202099	bookend.3640.4	.	+	5199191	5202099	175,155,247	11	75,187,150,55,80,117,85,92,254,89,319	0,376,927,1190,1331,1496,1716,1889,2062,2401,2589
1	5199191	5202099	bookend.3640.5	.	+	5199191	5202099	94,143,237	13	75,187,66,60,91,55,80,117,85,92,254,89,319	0,376,649,813,986,1190,1331,1496,1716,1889,2062,2401,2589
1	5202857	5204112	bookend.3641.1	.	+	5202857	5204112	29,66,134	5	63,28,85,90,248	0,207,626,825,1007
1	5205990	5209889	bookend.3645.1	.	-	5205990	5209889	29,66,134	8	697,104,49,141,69,90,951,707	0,860,1153,1388,1627,1790,2093,3192
1	5210250	5212229	bookend.3646.1	.	-	5210250	5212229	94,143,237	5	215,81,96,100,640	0,298,463,721,1339
1	5216604	5220112	bookend.3653.1	.	-	5216604	5220112	175,155,247	6	1706,107,188,170,160,317	0,1916,2119,2693,2947,3191
1	5216604	5220112	bookend.3653.2	.	-	5216604	5220112	175,155,247	5	2023,188,170,160,317	0,2119,2693,2947,3191
1	5220547	5222987	bookend.3654.4	.	+	5220547	5222987	29,66,134	7	409,545,87,57,239,206,276	0,495,1111,1279,1448,1863,2164
1	5223125	5224087	bookend.3654.5	.	-	5223125	5224087	175,155,247	3	527,73,55	0,643,907
1	5223125	5224087	bookend.3654.6	.	-	5223125	5224087	175,155,247	3	527,109,55	0,607,907
1	5223125	5224087	bookend.3654.7	.	-	5223125	5224087	94,143,237	2	527,55	0,907
1	5224419	5226691	bookend.3654.1	.	+	5224419	5226691	175,155,247	7	302,541,87,57,239,206,205	0,410,1028,1194,1346,1766,2067
1	5224419	5226691	bookend.3654.2	.	+	5224419	5226691	175,155,247	8	302,545,87,57,23,116,206,205	0,406,1028,1194,1346,1469,1766,2067
1	5224419	5226691	bookend.3654.3	.	+	5224419	5226691	29,66,134	7	302,545,87,57,239,206,205	0,406,1028,1194,1346,1766,2067
1	5227091	5227979	bookend.3655.5	.	-	5227091	5227979	94,143,237	1	888	0
1	5227234	5228220	bookend.3655.1	.	+	5227234	5228220	94,143,237	1	986	0
1	5228335	5231053	bookend.3655.2	.	-	5228335	5231053	94,143,237	10	546,85,101,84,72,117,168,66,96,114	0,631,1010,1210,1643,1836,2038,2287,2429,2604
1	5228335	5231053	bookend.3655.3	.	-	5228335	5231053	175,155,247	11	546,85,104,101,84,72,117,168,66,96,114	0,631,792,1010,1210,1643,1836,2038,2287,2429,2604
1	5228335	5231053	bookend.3655.4	.	-	5228335	5231053	175,155,247	10	546,265,101,84,72,117,168,66,96,114	0,631,1010,1210,1643,1836,2038,2287,2429,2604
1	5231490	5236793	bookend.3656.1	.	-	5231490	5236793	94,143,237	9	989,842,107,72,154,870,393,131,1052	0,1077,2002,2199,2343,2589,3548,4036,4251
1	5238046	5240078	bookend.3657.1	.	+	5238046	5240078	29,66,134	9	103,86,46,169,61,52,144,120,353	0,182,427,562,808,1135,1248,1484,1679
1	5240149	5241540	bookend.3657.2	.	-	5240149	5241540	94,143,237	4	525,132,148,295	0,605,824,1096
1	5241714	5243227	bookend.3658.5	.	-	5241714	5243227	94,143,237	1	1513	0
1	5242504	5243227	bookend.3658.4	.	-	5242504	5243227	94,143,237	1	723	0
1	5248663	5249462	bookend.3658.3	.	-	5248663	5249462	29,66,134	4	208,102,136,84	0,297,505,715
1	5249823	5250574	bookend.3658.1	.	+	5249823	5250574	29,66,134	1	751	0
1	5250660	5252096	bookend.3658.2	.	-	5250660	5252096	29,66,134	4	253,42,56,92	0,789,1184,1344
1	5252292	5256724	bookend.3659.2	.	+	5252292	5256724	29,66,134	11	100,416,100,203,695,103,111,56,61,146,306	0,227,995,1256,1538,2441,2889,3177,3547,3894,4126
1	5252292	5256724	bookend.3659.3	.	+	5252292	5256724	29,66,134	11	100,416,100,206,695,103,111,56,61,146,306	0,227,995,1253,1538,2441,2889,3177,3547,3894,4126
1	5252414	5256724	bookend.3659.1	.	+	5252414	5256724	175,155,247	10	521,100,203,695,103,111,56,61,146,306	0,873,1134,1416,2319,2767,3055,3425,3772,4004
1	5257045	5264942	bookend.3660.1	.	-	5257045	5264942	29,66,134	21	1739,82,113,132,184,134,105,102,93,318,102,63,487,155,522,42,197,231,73,242,29	0,2044,2207,2452,2661,3031,3312,3503,3740,3903,4389,4577,4769,5534,5899,6509,6642,6922,7374,7535,7868
1	5257045	5264942	bookend.3660.2	.	-	5257045	5264942	175,155,247	22	1092,577,82,113,132,184,134,105,102,93,318,102,63,487,155,522,42,197,231,73,242,29	0,1162,2044,2207,2452,2661,3031,3312,3503,3740,3903,4389,4577,4769,5534,5899,6509,6642,6922,7374,7535,7868
1	5265727	5268446	bookend.3661.1	.	-	5265727	5268446	94,143,237	2	2504,6	0,2713
1	5265727	5268446	bookend.3661.2	.	-	5265727	5268446	175,155,247	2	2504,107	0,2612
1	5268969	5272035	bookend.3662.1	.	-	5268969	5272035	29,66,134	9	487,115,155,101,149,151,154,100,319	0,564,753,1023,1236,1466,2312,2562,2747
1	5272218	5274102	bookend.3663.7	.	-	5272218	5274102	29,66,134	4	427,529,137,99	0,588,1264,1785
1	5274345	5275619	bookend.3663.1	.	+	5274345	5275619	29,66,134	2	790,411	0,863
1	5275694	5277631	bookend.3663.6	.	-	5275694	5277631	29,66,134	2	1292,220	0,1717
1	5278290	5279874	bookend.3663.2	.	-	5278290	5279874	29,66,134	6	244,70,91,245,93,172	0,315,473,654,1191,1412
1	5278290	5279874	bookend.3663.3	.	-	5278290	5279874	29,66,134	6	244,70,91,245,123,172	0,315,473,654,1191,1412
1	5278290	5279874	bookend.3663.4	.	-	5278290	5279874	29,66,134	6	244,70,91,250,93,172	0,315,473,654,1191,1412
1	5278290	5279874	bookend.3663.5	.	-	5278290	5279874	175,155,247	6	244,70,91,250,123,172	0,315,473,654,1191,1412
1	5283328	5284494	bookend.3671.3	.	-	5283328	5284494	249,113,113	1	1166	0
1	5283383	5284671	bookend.3671.2	.	+	5283383	5284671	175,155,247	3	76,91,685	0,214,603
1	5283536	5284671	bookend.3671.1	.	+	5283536	5284671	29,66,134	2	152,685	0,450
1	5287057	5288577	bookend.3676.1	.	+	5287057	5288577	29,66,134	4	130,114,80,399	0,743,955,1121
1	5290748	5292539	bookend.3683.2	.	+	5290748	5292539	29,66,134	4	71,173,106,516	0,188,466,1275
1	5290834	5292539	bookend.3683.3	.	+	5290834	5292539	29,66,134	3	275,106,516	0,380,1189
1	5291165	5292539	bookend.3683.5	.	+	5291165	5292539	175,155,247	2	155,516	0,858
1	5291704	5292539	bookend.3683.1	.	+	5291704	5292539	175,155,247	2	226,516	0,319
1	5291704	5292539	bookend.3683.4	.	+	5291704	5292539	175,155,247	2	226,516	0,319
1	5292720	5293265	bookend.3684.1	.	-	5292720	5293265	29,66,134	1	545	0
1	5294665	5295777	bookend.3688.1	.	+	5294665	5295777	29,66,134	3	398,90,461	0,478,651
1	5295757	5296864	bookend.3688.3	.	-	5295757	5296864	29,66,134	2	294,459	0,648
1	5296190	5296864	bookend.3688.2	.	-	5296190	5296864	29,66,134	1	674	0
1	5297904	5297985	bookend.3690.5	.	+	5297904	5297985	94,143,237	1	81	0
1	5298237	5300924	bookend.3690.2	.	+	5298237	5300924	175,155,247	3	102,1721,519	0,335,2168
1	5298875	5300924	bookend.3690.6	.	+	5298875	5300924	232,132,34	2	1418,519	0,1530
1	5300760	5301421	bookend.3690.4	.	-	5300760	5301421	29,66,134	3	344,54,72	0,428,589
1	5301568	5303387	bookend.3690.3	.	-	5301568	5303387	29,66,134	7	411,63,112,83,248,99,137	0,583,765,957,1120,1490,1682
1	5301653	5302466	bookend.3690.1	.	+	5301653	5302466	249,113,113	1	813	0
1	5304317	5306039	bookend.3692.1	.	+	5304317	5306039	175,155,247	2	125,628	0,1094
1	5304317	5306039	bookend.3692.2	.	+	5304317	5306039	29,66,134	2	125,1037	0,685
1	5306034	5309562	bookend.3692.5	.	-	5306034	5309562	29,66,134	7	295,228,345,372,93,252,1344	0,384,695,1139,1651,1832,2184
1	5310000	5313625	bookend.3692.4	.	-	5310000	5313625	175,155,247	12	255,120,280,338,117,96,174,167,305,193,83,368	0,340,609,982,1411,1604,1774,2034,2281,2678,3088,3257
1	5310000	5314142	bookend.3692.3	.	-	5310000	5314142	29,66,134	13	255,120,280,338,117,96,174,167,305,193,83,177,95	0,340,609,982,1411,1604,1774,2034,2281,2678,3088,3257,4047
1	5315512	5317861	bookend.3696.3	.	+	5315512	5317861	29,66,134	8	212,132,136,82,176,138,140,392	0,296,660,996,1253,1514,1737,1957
1	5315512	5317861	bookend.3696.4	.	+	5315512	5317861	175,155,247	8	212,146,136,82,176,138,140,392	0,282,660,996,1253,1514,1737,1957
1	5316348	5317861	bookend.3696.2	.	+	5316348	5317861	175,155,247	5	242,176,138,140,392	0,417,678,901,1121
1	5316449	5317861	bookend.3696.1	.	+	5316449	5317861	175,155,247	5	141,176,138,140,392	0,316,577,800,1020
1	5318035	5320560	bookend.3697.1	.	+	5318035	5320560	29,66,134	4	63,65,508,1386	0,235,464,1139
1	5320614	5323886	bookend.3697.2	.	-	5320614	5323886	175,155,247	7	367,201,204,129,717,308,734	0,461,733,1019,1231,2038,2538
1	5320614	5323886	bookend.3697.3	.	-	5320614	5323886	175,155,247	6	367,201,204,129,717,1234	0,461,733,1019,1231,2038
1	5320614	5323886	bookend.3697.4	.	-	5320614	5323886	29,66,134	7	367,201,204,129,717,308,729	0,461,733,1019,1231,2038,2543
1	5325326	5328868	bookend.3699.2	.	+	5325326	5328868	175,155,247	6	104,872,255,144,348,510	0,1007,2023,2364,2599,3032
1	5326313	5328868	bookend.3699.1	.	+	5326313	5328868	29,66,134	5	892,255,144,348,510	0,1036,1377,1612,2045
1	5329044	5331882	bookend.3700.1	.	+	5329044	5331882	94,143,237	1	2838	0
1	5339783	5342015	bookend.3705.1	.	-	5339783	5342015	94,143,237	1	2232	0
1	5344370	5346166	bookend.3711.1	.	-	5344370	5346166	94,143,237	2	784,579	0,1217
1	5352516	5354836	bookend.3719.1	.	-	5352516	5354836	175,155,247	6	558,213,288,127,203,141	0,715,1023,1391,1595,2179
1	5355750	5356756	bookend.3722.1	.	-	5355750	5356756	232,187,56	2	449,389	0,617
1	5355750	5356756	bookend.3722.3	.	-	5355750	5356756	232,187,56	3	187,33,389	0,416,617
1	5355858	5356037	bookend.3722.2	.	+	5355858	5356037	232,187,56	1	179	0
1	5362008	5365530	bookend.3731.1	.	+	5362008	5365530	29,66,134	11	128,290,247,137,93,134,76,111,150,135,366	0,951,1352,1695,1929,2110,2328,2476,2682,2926,3156
1	5365515	5366497	bookend.3731.2	.	-	5365515	5366497	94,143,237	3	309,85,383	0,397,599
1	5381089	5385398	bookend.3755.1	.	+	5381089	5385398	94,143,237	11	308,155,86,97,158,746,70,149,250,108,472	0,890,1160,1327,1532,1776,2612,2850,3291,3650,3837
1	5384676	5385398	bookend.3755.2	.	+	5384676	5385398	175,155,247	2	171,472	0,250
1	5390034	5391524	bookend.3763.1	.	+	5390034	5391524	29,66,134	1	1490	0
1	5398989	5402514	bookend.3780.1	.	+	5398989	5402514	29,66,134	8	387,575,380,87,331,411,60,536	0,585,1247,1727,1895,2356,2848,2989
1	5402531	5403818	bookend.3780.2	.	-	5402531	5403818	29,66,134	1	1287	0
1	5404374	5405741	bookend.3782.1	.	+	5404374	5405741	29,66,134	1	1367	0
1	5406027	5407516	bookend.3783.1	.	+	5406027	5407516	29,66,134	1	1489	0
1	5407444	5409987	bookend.3783.2	.	-	5407444	5409987	29,66,134	10	228,105,86,116,92,51,197,181,66,365	0,336,586,758,1056,1243,1458,1755,2014,2178
1	5410911	5414861	bookend.3786.1	.	+	5410911	5414861	29,66,134	16	142,232,129,208,147,75,72,75,72,72,72,72,144,72,147,502	0,581,889,1101,1430,1695,1845,2015,2184,2352,2533,2682,2840,3069,3224,3448
1	5414815	5420550	bookend.3786.4	.	-	5414815	5420550	29,66,134	23	484,167,189,96,129,180,111,147,96,141,363,192,74,70,110,282,124,178,159,114,180,152,12	0,612,861,1134,1327,1537,1790,1992,2215,2391,2623,3069,3343,3492,3643,3845,4226,4421,4696,4966,5184,5464,5723
1	5414815	5420550	bookend.3786.6	.	-	5414815	5420550	94,143,237	22	484,167,189,96,129,180,111,147,96,141,363,192,74,70,110,282,124,178,159,114,180,271	0,612,861,1134,1327,1537,1790,1992,2215,2391,2623,3069,3343,3492,3643,3845,4226,4421,4696,4966,5184,5464
1	5414815	5420605	bookend.3786.5	.	-	5414815	5420605	29,66,134	23	484,167,189,96,129,180,111,147,96,141,363,192,74,70,110,282,124,178,159,114,180,152,67	0,612,861,1134,1327,1537,1790,1992,2215,2391,2623,3069,3343,3492,3643,3845,4226,4421,4696,4966,5184,5464,5723
1	5414815	5421047	bookend.3786.2	.	-	5414815	5421047	94,143,237	23	484,167,189,96,129,180,111,147,96,141,363,192,74,70,110,282,124,178,159,114,180,152,211	0,612,861,1134,1327,1537,1790,1992,2215,2391,2623,3069,3343,3492,3643,3845,4226,4421,4696,4966,5184,5464,6021
1	5414815	5421047	bookend.3786.3	.	-	5414815	5421047	175,155,247	23	484,167,189,96,129,180,111,147,96,141,363,192,74,70,110,282,124,178,159,114,180,152,215	0,612,861,1134,1327,1537,1790,1992,2215,2391,2623,3069,3343,3492,3643,3845,4226,4421,4696,4966,5184,5464,6017
1	5425695	5426614	bookend.3796.1	.	+	5425695	5426614	94,143,237	1	919	0
1	5428522	5429587	bookend.3802.1	.	-	5428522	5429587	175,155,247	3	412,75,403	0,495,662
1	5428522	5429587	bookend.3802.2	.	-	5428522	5429587	175,155,247	4	412,75,69,136	0,495,662,929
1	5430225	5436550	bookend.3804.1	.	-	5430225	5436550	94,143,237	12	428,89,207,345,1284,75,71,1386,118,112,121,197	0,597,780,1131,1588,3200,3397,3567,5053,5347,5583,6128
1	5438256	5440077	bookend.3807.1	.	-	5438256	5440077	29,66,134	7	265,112,94,109,112,85,83	0,498,747,1028,1283,1496,1738
1	5438256	5440077	bookend.3807.2	.	-	5438256	5440077	29,66,134	7	265,112,94,109,112,100,83	0,498,747,1028,1283,1496,1738
1	5438256	5440077	bookend.3807.3	.	-	5438256	5440077	175,155,247	6	283,112,94,109,112,325	0,498,747,1028,1283,1496
1	5441048	5442102	bookend.3809.2	.	-	5441048	5442102	175,155,247	4	478,69,63,189	0,558,704,865
1	5441048	5443683	bookend.3809.1	.	-	5441048	5443683	29,66,134	5	478,69,63,54,435	0,558,704,865,2200
1	5444429	5446546	bookend.3812.1	.	+	5444429	5446546	29,66,134	5	934,83,112,53,419	0,1096,1329,1550,1698
1	5446543	5447762	bookend.3812.2	.	-	5446543	5447762	29,66,134	2	691,313	0,906
1	5451453	5452398	bookend.3815.3	.	-	5451453	5452398	249,113,113	1	945	0
1	5453060	5454185	bookend.3815.2	.	-	5453060	5454185	94,143,237	4	382,78,87,157	0,468,662,968
1	5453060	5454323	bookend.3815.1	.	-	5453060	5454323	175,155,247	5	382,78,87,88,91	0,468,662,968,1172
1	5454819	5456953	bookend.3816.2	.	+	5454819	5456953	29,66,134	10	77,73,85,75,37,84,61,107,66,308	0,235,609,832,998,1144,1319,1484,1684,1826
1	5454819	5456953	bookend.3816.3	.	+	5454819	5456953	29,66,134	9	308,85,75,37,84,61,107,66,308	0,609,832,998,1144,1319,1484,1684,1826
1	5457101	5458331	bookend.3816.5	.	+	5457101	5458331	29,66,134	3	294,323,249	0,564,981
1	5458327	5460350	bookend.3816.4	.	-	5458327	5460350	94,143,237	5	504,114,165,240,300	0,626,870,1233,1723
1	5460592	5461282	bookend.3816.1	.	+	5460592	5461282	94,143,237	2	98,313	0,377
1	5465326	5469125	bookend.3829.3	.	+	5465326	5469125	29,66,134	7	141,915,182,90,288,213,633	0,610,1606,1901,2104,2746,3166
1	5469413	5470744	bookend.3829.1	.	+	5469413	5470744	94,143,237	2	286,913	0,418
1	5469413	5471113	bookend.3829.2	.	+	5469413	5471113	29,66,134	2	286,1282	0,418
1	5471438	5472905	bookend.3830.1	.	+	5471438	5472905	94,143,237	5	24,62,301,66,224	0,209,659,1081,1243
1	5473553	5478355	bookend.3832.1	.	+	5473553	5478355	29,66,134	14	232,204,182,127,198,51,708,96,74,52,87,44,75,1266	0,541,860,1134,1345,1664,1799,2593,2774,2931,3072,3247,3379,3536
1	5478785	5482165	bookend.3833.1	.	+	5478785	5482165	29,66,134	5	202,155,186,353,458	0,323,1006,1368,2922
1	5480115	5482165	bookend.3833.4	.	+	5480115	5482165	175,155,247	2	391,458	0,1592
1	5482076	5485116	bookend.3833.2	.	-	5482076	5485116	175,155,247	12	443,96,132,105,174,70,369,105,79,41,79,143	0,535,713,920,1121,1370,1511,1999,2237,2403,2530,2897
1	5482076	5485116	bookend.3833.3	.	-	5482076	5485116	175,155,247	11	443,96,132,105,174,70,593,79,41,79,143	0,535,713,920,1121,1370,1511,2237,2403,2530,2897
1	5486273	5488866	bookend.3837.1	.	-	5486273	5488866	29,66,134	5	582,142,84,58,835	0,685,941,1112,1758
1	5489270	5491364	bookend.3838.1	.	+	5489270	5491364	29,66,134	7	468,151,191,258,106,86,334	0,566,804,1067,1404,1596,1760
1	5491174	5494060	bookend.3838.2	.	-	5491174	5494060	175,155,247	6	849,349,314,213,574,171	0,918,1352,1764,2064,2715
1	5494535	5495323	bookend.3839.1	.	+	5494535	5495323	29,66,134	2	209,266	0,522
1	5495314	5497723	bookend.3839.2	.	-	5495314	5497723	29,66,134	7	378,48,459,610,50,47,197	0,470,605,1177,1933,2076,2212
1	5495314	5497723	bookend.3839.3	.	-	5495314	5497723	29,66,134	7	378,48,459,626,50,47,197	0,470,605,1177,1933,2076,2212
1	5498171	5501264	bookend.3840.1	.	+	5498171	5501264	29,66,134	9	179,207,94,184,110,540,156,218,277	0,430,814,1020,1469,1656,2277,2513,2816
1	5498171	5501264	bookend.3840.2	.	+	5498171	5501264	29,66,134	10	179,207,94,184,39,110,540,156,218,277	0,430,814,1020,1303,1469,1656,2277,2513,2816
1	5502205	5504535	bookend.3841.2	.	-	5502205	5504535	29,66,134	1	2330	0
1	5504712	5506646	bookend.3841.1	.	+	5504712	5506646	29,66,134	8	217,66,43,55,49,68,109,298	0,302,599,856,1108,1266,1412,1636
1	5508522	5511732	bookend.3844.1	.	+	5508522	5511732	175,155,247	7	231,83,89,74,51,77,587	0,311,1071,1385,1572,1724,2623
1	5508522	5511732	bookend.3844.2	.	+	5508522	5511732	29,66,134	8	231,83,9,89,74,51,77,587	0,311,624,1071,1385,1572,1724,2623
1	5509750	5511732	bookend.3844.4	.	+	5509750	5511732	175,155,247	4	231,51,77,587	0,344,496,1395
1	5511127	5511732	bookend.3844.5	.	+	5511127	5511732	175,155,247	1	605	0
1	5511792	5513895	bookend.3844.3	.	-	5511792	5513895	29,66,134	9	182,68,93,90,97,56,177,115,538	0,284,431,594,774,963,1111,1368,1565
1	5514305	5515978	bookend.3845.1	.	+	5514305	5515978	29,66,134	5	437,218,129,132,331	0,603,910,1113,1342
1	5518316	5520789	bookend.3846.1	.	+	5518316	5520789	94,143,237	3	1028,117,1167	0,1112,1306
1	5538718	5539796	bookend.3886.1	.	-	5538718	5539796	29,66,134	2	455,230	0,848
1	5540493	5542834	bookend.3887.1	.	+	5540493	5542834	29,66,134	7	38,226,240,112,175,241,451	0,369,669,990,1181,1454,1890
1	5540493	5542834	bookend.3887.2	.	+	5540493	5542834	29,66,134	7	38,229,240,112,175,241,451	0,366,669,990,1181,1454,1890
1	5543142	5546103	bookend.3888.1	.	+	5543142	5546103	29,66,134	12	190,162,39,39,74,178,123,66,48,110,85,328	0,463,921,1049,1174,1341,1596,1807,2076,2201,2456,2633
1	5546131	5547552	bookend.3888.2	.	-	5546131	5547552	29,66,134	3	247,120,663	0,365,758
[truncated: 28,221 more rows]

## Sheet: 2- Floral Bud Classification
DATASET 2: Classification of Bookend Floral Bud transcripts against TAIR10 and Araport11. Generated with bookend classify														TAIR10 classification							Araport11 classification
Assembly ID	Chrom	Strand	Length	Cov	5' Left	5' Right	5' Peak	3' Left	3' Right	3' Peak	Start Tags	Cap Tags	End Tags	Classification	Gene ID	Transcript ID	Ref Length	Overlap	Diff 5'	Diff 3'	Classification	Gene ID	Transcript ID	Ref Length	Overlap	Diff 5'	Diff 3'
bookend.5.1	1	-	851	18.9	8666	8731	8720	6784	6926	6832	159	34.9	2.4	isoform	AT1G01020	AT1G01020.1	1623	851	-17	905	exon_match	AT1G01020	AT1G01020.5	1306	851	-410	45
bookend.5.2	1	-	874	78.2	8666	8731	8720	6784	6926	6832	656.9	144.3	10.1	fragment	AT1G01020	AT1G01020.1	1623	874	-17	905	exon_match	AT1G01020	AT1G01020.1	1329	874	-410	45
bookend.5.3	1	-	962	17.1	8666	8731	8720	6784	6926	6832	143.8	31.6	2.2	isoform	AT1G01020	AT1G01020.1	1623	805	-17	905	isoform	AT1G01020	AT1G01020.4	1397	896	-410	45
bookend.5.4	1	-	957	17.5	8666	8731	8720	6784	6926	6832	146.6	32.2	2.2	isoform	AT1G01020	AT1G01020.1	1623	851	-17	905	isoform	AT1G01020	AT1G01020.2	1087	851	-17	45
bookend.14.2	1	-	1639	4	13252	13314	13314	11606	11684	11606	13	5	0.2	isoform	AT1G01030	AT1G01030.1	1905	1456	-400	-42	isoform	AT1G01030	AT1G01030.2	1836	1456	-400	-42
bookend.14.1	1	-	1846	71.7	13478	13781	13613	11606	11684	11606	1289	437	3.8	exon_match	AT1G01030	AT1G01030.1	1905	1804	-101	-42	exon_match	AT1G01030	AT1G01030.1	1905	1804	-101	-42
bookend.29.1	1	+	6495	16.5	23082	23715	23134	31160	31189	31184	102	20	10	fusion	AT1G01040,AT1G01046	AT1G01040.1,AT1G01046.1	6251	6208	-11	-43	fusion	AT1G01040,Araport	AT1G01040.1,at1g01046	6276	6219	14	-43
bookend.29.3	1	-	900	881.1	33050	33271	33114	31145	31224	31206	7842	2674	89	full_match	AT1G01050	AT1G01050.1	976	900	-39	37	full_match	AT1G01050	AT1G01050.1	994	900	-57	37
bookend.29.2	1	-	2579	105.8	37778	37884	37779	33729	33745	33729	36.5	11	22	full_match	AT1G01060	AT1G01060.1	2704	2579	-61	64	full_match	AT1G01060	AT1G01060.1	2708	2579	-61	68
bookend.29.4	1	-	2576	19.3	37778	37884	37779	33729	33745	33729	6.7	2	4	full_match	AT1G01060	AT1G01060.4	2641	2576	-1	64	full_match	AT1G01060	AT1G01060.4	2641	2576	-1	64
bookend.32.1	1	-	1310	30.1	40938	41035	40944	38742	38811	38752	194	49	9.5	full_match	AT1G01070	AT1G01070.1	1311	1310	0	1	exon_match	AT1G01070	AT1G01070.1	1692	1310	-73	309
bookend.38.1	1	-	1133	283.7	46722	46857	46830	45291	45409	45292	2341	656	30	exon_match	AT1G01080	AT1G01080.1	1319	1130	-189	-3	exon_match	AT1G01080	AT1G01080.1	1685	1133	-229	323
bookend.41.1	1	-	1620	1051.1	49161	49544	49279	47459	47614	47484	6380.5	1770.5	235.2	full_match	AT1G01090	AT1G01090.1	1627	1620	-7	0	exon_match	AT1G01090	AT1G01090.1	1896	1620	-25	251
bookend.43.1	1	-	579	7836.8	51181	51250	51187	50053	50202	50114	51491.6	17904.5	445.2	full_match	AT1G01100	AT1G01100.2	631	579	-12	40	exon_match	AT1G01100	AT1G01100.2	808	579	-23	206
bookend.43.2	1	-	641	261.1	51181	51250	51187	50053	50202	50114	1715.4	596.5	14.8	full_match	AT1G01100	AT1G01100.1	587	562	79	25	full_match	AT1G01100	AT1G01100.1	587	562	79	25
bookend.46.1	1	+	1932	33.7	51962	52119	52100	54633	54733	54704	105.5	28.1	9.7	exon_match	AT1G01110	AT1G01110.2	1782	1782	-138	12	exon_match	AT1G01110	AT1G01110.2	2113	1932	148	-33
bookend.46.2	1	+	1932	28.6	51962	52119	52100	54633	54733	54704	89.5	23.9	8.2	exon_match	AT1G01110	AT1G01110.2	1782	1782	-138	12	exon_match	AT1G01110	AT1G01110.2	2113	1932	148	-33
bookend.46.3	1	+	1467	7.5	52835	52861	52859	54633	54733	54704	12	4	2.1	full_match	AT1G01110	AT1G01110.1	1439	1439	-9	19	isoform	AT1G01110	AT1G01110.2	2113	1389	907	-33
bookend.56.1	1	-	1885	127.9	59004	59165	59127	57242	57292	57242	1446	440	18.2	full_match	AT1G01120	AT1G01120.1	1899	1859	-40	-26	full_match	AT1G01120	AT1G01120.1	2052	1885	-88	79
bookend.64.3	1	-	562	68.9	63781	64042	63784	63204	63258	63222	317	114	12.5	isoform	AT1G01130	AT1G01130.1	375	228	-27	1318	isoform	AT1G01130	AT1G01130.1	375	228	-27	1318
bookend.64.1	1	+	653	19.7	63224	64057	63517	64062	64170	64170	196	61	5	antisense	AT1G01130	AT1G01130.1	375	255	1613	359	antisense	AT1G01130	AT1G01130.1	375	255	1613	359
bookend.64.2	1	-	1688	310.5	67583	67767	67625	64151	64319	64166	2824	938	32	full_match	AT1G01140	AT1G01140.1	1689	1688	0	1	exon_match	AT1G01140	AT1G01140.1	1838	1688	-149	1
bookend.68.2	1	+	596	94.9	69530	71182	69891	70460	70519	70487	774.3	185.9	13	antisense	AT1G01150	AT1G01150.1	1178	171	-223	-1651	antisense	AT1G01150	AT1G01150.1	1382	375	-19	-1651
bookend.68.1	1	+	1153	44	69530	71182	69891	71043	71044	71044	358.7	86.1	1	antisense	AT1G01150	AT1G01150.1	1178	304	-223	-1094	antisense	AT1G01150	AT1G01150.1	1382	508	-19	-1094
bookend.71.1	1	+	995	402.4	72279	72493	72338	74045	74107	74046	3318.3	801.2	53	full_match	AT1G01160	AT1G01160.1	1045	995	0	-50	full_match	AT1G01160	AT1G01160.1	1045	995	0	-50
bookend.71.2	1	-	447	5463.4	74720	74738	74731	73883	74011	73992	41357.1	10651.4	142.7	full_match	AT1G01170	AT1G01170.1	515	447	-6	62	full_match	AT1G01170	AT1G01170.1	515	447	-6	62
bookend.71.3	1	-	441	163.9	74720	74738	74731	73883	74011	73992	1240.9	319.6	4.3	full_match	AT1G01170	AT1G01170.2	503	441	0	62	full_match	AT1G01170	AT1G01170.2	503	441	0	62
bookend.72.1	1	+	1156	35.4	75461	75714	75584	76739	76740	76740	477	142	0.3	full_match	AT1G01180	AT1G01180.1	1176	1156	2	-18	exon_match	AT1G01180	AT1G01180.1	1456	1156	195	-105
bookend.87.1	1	+	614	186.2	88873	88967	88897	89616	89854	89743	1504.2	373.1	13.5	full_match	AT1G01210	AT1G01210.1	616	614	0	-2	full_match	AT1G01210	AT1G01210.1	624	614	8	-2
bookend.87.2	1	+	1487	68.1	88873	88967	88897	90579	90626	90616	550.4	136.5	5	exon_match	AT1G01210	AT1G01210.1	616	616	0	871	fusion	AT1G01210,AT1G04017	AT1G01210.1,AT1G04017.1	624	616	8	215
bookend.88.1	1	+	3571	16	91367	91600	91387	95635	95702	95702	68.5	21	5.8	full_match	AT1G01220	AT1G01220.1	3532	3520	12	51	full_match	AT1G01220	AT1G01220.1	3596	3550	46	21
bookend.88.2	1	+	3417	3.3	91648	91723	91650	95635	95702	95702	18	4	1.2	isoform	AT1G01220	AT1G01220.1	3532	3274	275	51	full_match	AT1G01220	AT1G01220.7	3398	3389	9	28
bookend.89.1	1	+	831	429.1	97397	97592	97455	99199	99242	99239	3406.3	872.3	26	full_match	AT1G01230	AT1G01230.1	832	831	0	-1	full_match	AT1G01230	AT1G01230.1	876	831	44	-1
bookend.90.1	1	+	1401	172.9	99845	99996	99921	101800	101947	101947	2215.2	484.6	10.8	exon_match	AT1G01240	AT1G01240.1	1288	1288	0	113	full_match	AT1G01240	AT1G01240.1	1497	1401	56	-40
bookend.90.2	1	+	1590	14	99845	99996	99921	101800	101947	101947	179.8	39.4	0.9	exon_match	AT1G01240	AT1G01240.2	1368	1368	-109	113	full_match	AT1G01240	AT1G01240.2	1686	1590	56	-40
bookend.90.3	1	+	1896	5.7	100046	100064	100051	101800	101947	101947	62	20	0.4	exon_match	AT1G01240	AT1G01240.3	1941	1783	158	113	exon_match	AT1G01240	AT1G01240.3	2122	1896	186	-40
bookend.95.2	1	-	821	118.4	105282	105355	105322	104414	104633	104501	310.5	90	30.5	full_match	AT1G01250	AT1G01250.1	840	821	-8	11	full_match	AT1G01250	AT1G01250.1	891	821	-8	62
bookend.95.1	1	+	715	3.4	104663	104720	104663	105377	105378	105378	5	2	1	exon_match	AT1G01250	AT1G01250.1	840	667	173	48	exon_match	AT1G01250	AT1G01250.1	891	667	224	48
bookend.101.1	1	+	2620	50	108996	109301	109028	111537	111648	111648	348	96	10	full_match	AT1G01260	AT1G01260.1	2578	2578	-3	39	full_match	AT1G01260	AT1G01260.1	2709	2620	38	-51
bookend.103.1	1	+	1608	99.5	112176	112468	112256	113940	114115	113947	235.3	52.3	29	full_match	AT1G01280	AT1G01280.1	1602	1602	-6	0	full_match	AT1G01280	AT1G01280.1	1602	1602	-6	0
bookend.104.2	1	+	1097	67.2	114171	114307	114285	115456	115659	115567	747.1	130.2	7	full_match	AT1G01290	AT1G01290.1	1079	1079	0	18	exon_match	AT1G01290	AT1G01290.1	2021	1097	84	-840
bookend.104.1	1	+	1279	67.6	114171	114307	114285	116150	116370	116370	750.9	130.8	8	exon_match	AT1G01290	AT1G01290.2	1017	1017	0	262	full_match	AT1G01290	AT1G01290.2	1400	1279	84	-37
bookend.105.1	1	+	1634	15.1	116710	117037	117033	118603	118832	118737	89.8	25.9	4.5	isoform	AT1G01300	AT1G01300.1	1822	1634	91	-27	isoform	AT1G01300	AT1G01300.1	2062	1634	250	-108
bookend.105.2	1	+	1704	630.3	116710	117037	117033	118603	118832	118737	3748.2	1078.2	189.5	full_match	AT1G01300	AT1G01300.1	1822	1704	91	-27	exon_match	AT1G01300	AT1G01300.1	2062	1704	250	-108
bookend.108.1	1	+	1022	430.1	120088	120220	120140	121046	121212	121162	3477.5	1026.5	52	full_match	AT1G01310	AT1G01310.1	977	977	-13	32	full_match	AT1G01310	AT1G01310.1	977	977	-13	32
bookend.108.4	1	-	5984	123.5	130421	130790	130577	121023	121207	121137	1826	503.1	38	isoform	AT1G01320	AT1G01320.2	6049	5978	0	71	full_match	AT1G01320	AT1G01320.3	6051	5980	4	71
bookend.108.3	1	-	526	6.8	130421	130790	130577	129705	129706	129705	100.2	27.6	1	isoform	AT1G01320	AT1G01320.2	6049	379	0	8639	isoform	AT1G01320	AT1G01320.2	6049	379	0	8639
bookend.108.2	1	-	216	3	130421	130790	130577	130361	130362	130361	44.8	12.3	1	isoform	AT1G01320	AT1G01320.2	6049	206	0	9295	isoform	AT1G01320	AT1G01320.2	6049	206	0	9295
bookend.115.1	1	+	1366	162.7	136105	136167	136156	138043	138161	138161	1876	436	20	full_match	AT1G01350	AT1G01350.1	1400	1366	33	-1	full_match	AT1G01350	AT1G01350.1	1434	1366	67	-1
bookend.116.1	1	+	872	8.6	138382	138700	138436	139707	139708	139708	73	20	0.9	isoform	AT1G01355	AT1G01355.1	687	601	-76	140	full_match	AT1G01355	AT1G01355.2	783	783	-52	37
bookend.120.1	1	+	887	254.4	141751	142106	142092	143162	143200	143192	2735.5	794	23.5	exon_match	AT1G01360	AT1G01360.1	1000	878	122	9	exon_match	AT1G01360	AT1G01360.1	1179	887	223	-69
bookend.122.2	1	+	1048	25	143512	143672	143563	145558	145702	145702	128.3	29.6	5	exon_match	AT1G01370	AT1G01370.2	879	879	-151	18	exon_match	AT1G01370	AT1G01370.2	1463	1048	75	-340
bookend.122.3	1	+	964	2.7	143512	143672	143563	145558	145702	145702	13.9	3.2	0.6	isoform	AT1G01370	AT1G01370.1	909	909	0	52	full_match	AT1G01370	AT1G01370.4	980	938	42	26
bookend.122.4	1	+	961	2.7	143512	143672	143563	145558	145702	145702	13.8	3.2	0.5	full_match	AT1G01370	AT1G01370.1	909	909	0	52	exon_match	AT1G01370	AT1G01370.1	1376	961	75	-340
bookend.122.1	1	+	889	44	143685	143723	143722	145558	145702	145702	193	64	8.9	full_match	AT1G01370	AT1G01370.2	879	871	8	18	exon_match	AT1G01370	AT1G01370.2	1463	889	234	-340
bookend.138.1	1	-	1587	139.7	158584	158865	158611	156728	156901	156811	1735	429	36	full_match	AT1G01430	AT1G01430.1	1642	1587	-44	11	exon_match	AT1G01430	AT1G01430.1	2134	1587	-212	335
bookend.141.1	1	-	2659	28.9	162510	162843	162835	159641	159833	159680	213	64	9	exon_match	AT1G01440	AT1G01440.1	2221	2221	263	-175	exon_match	AT1G01440	AT1G01440.1	2830	2659	-118	53
bookend.141.2	1	+	1862	46.7	163319	163420	163412	166247	166298	166290	796	113	4.3	isoform	AT1G01448	AT1G01448.1	2119	1793	-18	51	exon_match	AT1G01448	AT1G01448.3	1990	1862	111	-17
bookend.141.3	1	+	2103	2.5	163914	163915	163914	166247	166298	166290	0.3	0.3	0.2	isoform	AT1G01448	AT1G01448.1	2119	2033	484	51	isoform	AT1G01448	AT1G01448.1	2386	2084	637	-63
bookend.141.4	1	+	2023	4.7	163914	163915	163914	166247	166298	166290	0.7	0.7	0.4	isoform	AT1G01448	AT1G01448.1	2119	1921	484	51	isoform	AT1G01448	AT1G01448.1	2386	1972	637	-63
bookend.147.1	1	+	1502	49.1	168549	168747	168714	171206	171267	171207	563	151	4	full_match	AT1G01460	AT1G01460.1	1452	1452	-8	42	exon_match	AT1G01460	AT1G01460.1	1837	1502	156	-179
bookend.150.1	1	-	650	173.6	172877	173112	172886	172160	172191	172160	1710	276	10	full_match	AT1G01470	AT1G01470.1	727	650	-62	15	exon_match	AT1G01470	AT1G01470.1	1348	650	-62	636
bookend.163.1	1	-	912	280	182142	182242	182171	180061	180308	180127	2145.2	857.3	18.7	exon_match	AT1G01490	AT1G01490.1	1107	912	-187	8	exon_match	AT1G01490	AT1G01490.1	1562	912	-578	72
bookend.163.4	1	-	946	14	182142	182242	182171	180061	180308	180127	107.6	43	0.9	isoform	AT1G01490	AT1G01490.1	1107	912	-187	8	isoform	AT1G01490	AT1G01490.1	1562	912	-578	72
bookend.163.2	1	-	1097	190.8	182298	182616	182356	180061	180308	180127	2385.1	794.2	12.8	full_match	AT1G01490	AT1G01490.1	1107	1097	-2	8	exon_match	AT1G01490	AT1G01490.1	1562	1097	-393	72
bookend.163.3	1	-	980	128.8	182298	182616	182356	180061	180308	180127	1610.6	536.3	8.6	full_match	AT1G01490	AT1G01490.2	986	917	63	69	exon_match	AT1G01490	AT1G01490.2	1445	980	-393	72
bookend.166.2	1	-	171	31.2	186733	186889	186889	186718	186719	186718	1.2	1.2	1	antisense	AT1G01500	AT1G01500.1	1461	171	-34	1586	antisense	AT1G01500	AT1G01500.1	1773	171	-246	1686
bookend.166.1	1	+	2276	165.9	187127	187220	187210	189997	190178	190177	1488	404	44	exon_match	AT1G01510	AT1G01510.1	2155	2155	0	121	exon_match	AT1G01510	AT1G01510.1	2637	2276	66	-295
bookend.167.1	1	+	1222	7.7	190539	190596	190539	192306	192441	192441	9	3	2	exon_match	AT1G01520	AT1G01520.1	864	864	-56	302	exon_match	AT1G01520	AT1G01520.1	1349	1217	132	5
bookend.177.1	1	+	1361	615	199601	199724	199716	201717	201775	201754	5183	1399	129	full_match	AT1G01550	AT1G01550.1	1460	1361	78	-21	exon_match	AT1G01550	AT1G01550.1	1572	1361	190	-21
bookend.181.1	1	+	1741	28.3	204944	205123	204944	207467	207652	207508	238	67	9.6	exon_match	AT1G01570	AT1G01570.1	1437	1437	-231	73	exon_match	AT1G01570	AT1G01570.2	1885	1741	10	-134
bookend.184.1	1	+	2568	8.7	209134	209297	209291	213096	213097	213097	32	8	1	exon_match	AT1G01580	AT1G01580.1	2409	2409	-103	56	full_match	AT1G01580	AT1G01580.1	2635	2551	84	17
bookend.188.1	1	+	2475	13.9	214144	214343	214144	217398	217662	217580	24	4	6	exon_match	AT1G01590	AT1G01590.1	2115	2115	-84	276	exon_match	AT1G01590	AT1G01590.1	2624	2470	-5	-154
bookend.192.1	1	+	1900	385.8	218940	219133	219132	221154	221292	221162	1034	287	89	exon_match	AT1G01600	AT1G01600.1	2163	1900	139	-124	exon_match	AT1G01600	AT1G01600.1	2323	1900	299	-124
bookend.193.1	1	-	1726	534.8	224252	224469	224315	221684	221800	221795	3288.5	1058.5	131	exon_match	AT1G01610	AT1G01610.1	1856	1726	-25	105	exon_match	AT1G01610	AT1G01610.1	1916	1726	-36	154
bookend.199.1	1	-	1343	5078.9	227486	227487	227487	225701	225889	225814	197	62	447	exon_match	AT1G01620	AT1G01620.1	1308	1158	185	150	exon_match	AT1G01620	AT1G01620.1	1549	1343	-56	150
bookend.201.1	1	+	1004	436.1	228924	229205	229135	230770	230931	230841	3228	966	57	exon_match	AT1G01630	AT1G01630.1	1203	1004	123	-76	exon_match	AT1G01630	AT1G01630.1	1479	1004	337	-138
bookend.201.2	1	-	933	29.7	232442	232606	232503	230973	230974	230973	291	93	1	full_match	AT1G01640	AT1G01640.1	918	913	-5	-20	exon_match	AT1G01640	AT1G01640.1	1126	933	-127	66
bookend.202.1	1	-	1932	7	237669	237888	237822	232857	233095	233012	51.2	17.8	1.6	isoform	AT1G01650	AT1G01650.1	2140	1927	5	172	isoform	AT1G01650	AT1G01650.1	2229	1932	-83	173
bookend.202.2	1	-	1973	128.6	237669	237888	237822	232857	233095	233012	939.1	326.4	29.4	exon_match	AT1G01650	AT1G01650.1	2140	1968	5	172	exon_match	AT1G01650	AT1G01650.1	2229	1973	-83	173
bookend.205.1	1	-	716	4.1	240378	240871	240720	239895	239896	239895	19	2	1	isoform	AT1G01660	AT1G01660.1	1707	507	-1888	-161	isoform	AT1G01660	AT1G01660.2	2021	668	-1983	55
bookend.218.1	1	+	1835	7.8	249056	249219	249056	252372	252521	252521	44.6	12.8	1.8	full_match	AT1G01690	AT1G01690.1	1692	1692	-84	59	isoform	AT1G01690	AT1G01690.2	1855	1835	16	-1
bookend.218.2	1	+	1838	18.9	249056	249219	249056	252372	252521	252521	108.4	31.2	4.2	isoform	AT1G01690	AT1G01690.1	1692	1692	-84	59	full_match	AT1G01690	AT1G01690.2	1855	1838	16	-1
bookend.231.2	1	+	2831	21.5	258723	258857	258794	261624	261625	261625	543.3	151.8	1	antisense	AT1G01700	AT1G01700.1	1458	1458	-700	151	exon_match	AT1G04037	AT1G04037.1	247	169	78	2662
bookend.231.1	1	-	1740	6.9	261291	261636	261636	259374	259433	259374	40	13	2	exon_match	AT1G01700	AT1G01700.1	1458	1458	162	-120	full_match	AT1G01700	AT1G01700.1	1839	1740	-31	68
bookend.234.5	1	+	1526	135.5	262769	262898	262895	266191	266260	266217	1306	297	28	fragment	AT1G01710	AT1G01710.1	2492	1526	68	-1554	exon_match	AT1G01710	AT1G01710.1	1701	1526	68	-107
bookend.234.1	1	+	697	10.9	266290	266517	266428	267686	267811	267789	72.7	27.3	1.6	isoform	AT1G01710	AT1G01710.1	2492	679	3601	18	isoform	AT1G01715	AT1G01715.1	884	694	96	-94
bookend.234.2	1	+	796	11.7	266290	266517	266428	267686	267811	267789	77.9	29.2	1.7	isoform	AT1G01710	AT1G01710.1	2492	679	3601	18	isoform	AT1G01715	AT1G01715.1	884	694	96	-94
bookend.234.3	1	+	705	13.2	266290	266517	266428	267686	267811	267789	88.1	33.1	1.9	fragment	AT1G01710	AT1G01710.1	2492	687	3601	18	isoform	AT1G01715	AT1G01715.1	884	694	96	-94
bookend.234.4	1	+	1361	18.9	266290	266517	266428	267686	267811	267789	126.3	47.4	2.8	isoform	AT1G01710	AT1G01710.1	2492	687	3601	18	isoform	AT1G01715	AT1G01715.1	884	694	96	-94
bookend.236.2	1	+	1316	412.3	268328	268346	268329	269752	269906	269819	3406	1179	75	full_match	AT1G01720	AT1G01720.1	1316	1316	0	0	exon_match	AT1G01720	AT1G01720.1	1653	1316	337	0
bookend.236.4	1	-	411	614.8	270690	270821	270775	269787	269878	269833	3343	987	15	full_match	AT1G01725	AT1G01725.1	453	411	0	42	full_match	AT1G01725	AT1G01725.1	537	411	-84	42
bookend.236.1	1	+	845	333.4	270906	271004	270966	271982	272086	272007	2258	710	31	full_match	AT1G01730	AT1G01730.1	910	845	11	-54	exon_match	AT1G01730	AT1G01730.1	1197	845	170	-182
bookend.236.3	1	-	2019	8.2	274698	274917	274702	271912	271947	271912	21	10	3	exon_match	AT1G01740	AT1G01740.2	1688	1688	133	-198	exon_match	AT1G01740	AT1G01740.2	1911	1821	-90	-198
bookend.237.6	1	+	633	22.6	275392	275500	275499	276307	276308	276308	82	23	1	exon_match	AT1G01750	AT1G01750.1	769	633	134	-2	exon_match	AT1G01750	AT1G01750.1	947	633	312	-2
bookend.237.3	1	+	2264	21.4	278583	278691	278603	282270	282406	282406	194.9	87.3	2.6	isoform	AT1G01770	AT1G01770.1	2362	2036	-11	-485	isoform	AT1G01770	AT1G01770.1	2377	2047	4	-485
bookend.237.4	1	+	2262	8.6	278583	278691	278603	282270	282406	282406	78.2	35	1	isoform	AT1G01770	AT1G01770.1	2362	1922	-11	-485	isoform	AT1G01770	AT1G01770.1	2377	1933	4	-485
bookend.237.5	1	+	2327	19.5	278583	278691	278603	282270	282406	282406	177.9	79.7	2.4	isoform	AT1G01770	AT1G01770.1	2362	2036	-11	-485	isoform	AT1G01770	AT1G01770.1	2377	2047	4	-485
bookend.237.1	1	+	887	89.5	282585	282761	282756	284195	284271	284271	866.3	221.5	5.5	fragment	AT1G01770	AT1G01770.1	2362	53	4142	1380	fragment	AT1G01770	AT1G01770.1	2377	53	4157	1380
bookend.237.2	1	+	969	479.7	282585	282761	282756	284195	284271	284271	4640.7	1186.5	29.5	full_match	AT1G01780	AT1G01780.1	939	939	-4	26	full_match	AT1G01780	AT1G01780.1	939	939	-4	26
bookend.238.1	1	+	3988	39.1	284433	284629	284486	291023	291136	291067	189.5	37.8	18.1	exon_match	AT1G01790	AT1G01790.1	3892	3865	-123	-27	exon_match	AT1G01790	AT1G01790.1	4259	3988	137	-134
bookend.238.2	1	+	4076	7.5	284433	284629	284486	291023	291136	291067	36.1	7.2	3.5	isoform	AT1G01790	AT1G01790.1	3892	3865	-123	-27	isoform	AT1G01790	AT1G01790.1	4259	3988	137	-134
bookend.238.3	1	+	4146	7.3	284433	284629	284486	291023	291136	291067	35.4	7	3.4	isoform	AT1G01790	AT1G01790.1	3892	3865	-123	-27	isoform	AT1G01790	AT1G01790.2	4237	4074	27	-136
bookend.243.2	1	+	1043	594	293237	293387	293367	294975	295069	295015	5843	1877	56	full_match	AT1G01800	AT1G01800.1	1094	1043	26	-25	exon_match	AT1G01800	AT1G01800.1	1236	1043	122	-71
bookend.243.1	1	+	612	47.9	295212	295216	295215	295818	295827	295827	299	82	5	full_match	AT1G01810	AT1G01810.1	639	607	-5	-32	full_match	AT1G01810	AT1G01810.1	653	612	9	-32
bookend.243.3	1	-	954	394.7	298061	298384	298088	295843	296065	296062	5112	1535	48	full_match	AT1G01820	AT1G01820.1	1048	954	-32	62	exon_match	AT1G01820	AT1G01820.1	1262	954	-246	62
bookend.244.5	1	-	2054	6.6	300671	300741	300741	298544	298624	298600	69	20	1.7	full_match	AT1G01830	AT1G01830.1	2108	2042	12	66	exon_match	AT1G01830	AT1G01830.1	2220	2054	-16	150
bookend.244.4	1	-	2088	29.8	300841	301075	300861	298544	298624	298600	231	60	7.5	full_match	AT1G01830	AT1G01830.2	2139	2073	15	66	exon_match	AT1G01830	AT1G01830.3	2298	2088	-60	150
bookend.244.2	1	-	2317	63.1	302137	302493	302260	298544	298624	298600	510.1	146.7	16	full_match	AT1G01830	AT1G01830.3	2438	2317	-55	66	exon_match	AT1G01830	AT1G01830.2	2517	2317	-50	150
bookend.244.3	1	-	2323	7	302137	302493	302260	298544	298624	298600	56.9	16.4	1.8	isoform	AT1G01830	AT1G01830.3	2438	2317	-55	66	isoform	AT1G01830	AT1G01830.2	2517	2317	-50	150
bookend.244.1	1	+	1842	4.5	298648	298817	298698	300539	300540	300540	41	11	1	antisense	AT1G01830	AT1G01830.1	2108	1817	164	-189	antisense	AT1G01830	AT1G01830.1	2220	1817	248	-217
bookend.247.1	1	+	661	67.4	303506	303636	303536	304196	304278	304197	485.5	95.5	9	exon_match	AT1G01840	AT1G01840.1	822	661	0	-161	exon_match	AT1G01840	AT1G01840.1	822	661	0	-161
bookend.247.3	1	-	1325	50.9	306227	306340	306282	304152	304153	304152	477	140	1	full_match	AT1G01860	AT1G01860.1	1350	1325	-5	20	full_match	AT1G01860	AT1G01860.1	1373	1325	-28	20
bookend.247.4	1	-	1724	1.6	308596	308770	308601	306466	306601	306466	21	3	0.5	isoform	AT1G01880	AT1G01880.1	1996	1683	-508	-13	full_match	AT1G01880	AT1G01880.4	1634	1633	-1	-91
bookend.247.2	1	-	2029	27.9	309037	309230	309129	306466	306601	306466	91	27	7.5	full_match	AT1G01880	AT1G01880.1	1996	1996	20	-13	full_match	AT1G01880	AT1G01880.1	2107	2016	-91	-13
bookend.250.1	1	+	2538	25.3	310070	310545	310239	313126	313143	313132	133	32	6	full_match	AT1G01900	AT1G01900.1	2460	2460	-76	2	full_match	AT1G01900	AT1G01900.1	2607	2536	71	2
bookend.250.2	1	-	1318	9.1	315899	316019	315900	313107	313321	313259	137	34.5	1.6	full_match	AT1G01910	AT1G01910.1	1365	1318	-2	45	full_match	AT1G01910	AT1G01910.1	1388	1318	-25	45
bookend.250.3	1	-	1352	26.9	315899	316019	315900	313107	313321	313259	403.9	101.8	4.7	exon_match	AT1G01910	AT1G01910.4	1513	1352	-2	159	exon_match	AT1G01910	AT1G01910.4	1591	1352	-80	159
bookend.250.4	1	-	1466	143.2	315899	316019	315900	313107	313321	313259	2153.1	542.7	24.8	full_match	AT1G01910	AT1G01910.2	1499	1466	-2	31	exon_match	AT1G01910	AT1G01910.2	1762	1466	-190	106
bookend.251.1	1	+	1784	11.3	316079	316197	316175	319586	319664	319664	104	29.2	3.1	isoform	AT1G01920	AT1G01920.2	1863	1770	48	14	isoform	AT1G01920	AT1G01920.2	2025	1784	193	-3
bookend.251.2	1	+	1826	5.5	316079	316197	316175	319586	319664	319664	50.7	14.2	1.5	isoform	AT1G01920	AT1G01920.2	1863	1807	48	14	isoform	AT1G01920	AT1G01920.2	2025	1821	193	-3
bookend.251.3	1	+	1959	5.7	316079	316197	316175	319586	319664	319664	52.5	14.7	1.6	isoform	AT1G01920	AT1G01920.2	1863	1807	48	14	isoform	AT1G01920	AT1G01920.2	2025	1821	193	-3
bookend.251.4	1	+	1829	52	316079	316197	316175	319586	319664	319664	478.3	134.2	14.1	full_match	AT1G01920	AT1G01920.2	1863	1815	48	14	exon_match	AT1G01920	AT1G01920.2	2025	1829	193	-3
bookend.251.5	1	+	1850	5.7	316079	316197	316175	319586	319664	319664	52.2	14.7	1.5	isoform	AT1G01920	AT1G01920.2	1863	1815	48	14	isoform	AT1G01920	AT1G01920.2	2025	1829	193	-3
bookend.251.6	1	+	1967	6.3	316079	316197	316175	319586	319664	319664	58	16.3	1.7	isoform	AT1G01920	AT1G01920.2	1863	1815	48	14	isoform	AT1G01920	AT1G01920.2	2025	1829	193	-3
bookend.251.7	1	+	1823	5.7	316079	316197	316175	319586	319664	319664	52.2	14.7	1.5	isoform	AT1G01920	AT1G01920.2	1863	1793	48	14	isoform	AT1G01920	AT1G01920.4	1907	1819	66	4
bookend.252.2	1	-	2008	54.2	322824	322903	322872	319833	319947	319838	430	132	8	full_match	AT1G01930	AT1G01930.1	1999	1996	12	3	full_match	AT1G01930	AT1G01930.1	2101	2008	-23	70
bookend.252.1	1	+	734	195.3	322918	323074	323026	324849	324916	324915	1333	349	16	full_match	AT1G01940	AT1G01940.1	736	734	0	-2	exon_match	AT1G01940	AT1G01940.1	877	734	141	-2
bookend.254.1	1	+	2983	34.2	325247	325432	325377	330504	330606	330606	159	45	16	full_match	AT1G01950	AT1G01950.1	2995	2982	-1	-13	full_match	AT1G01950	AT1G01950.1	3058	2983	62	-13
bookend.254.2	1	-	5694	56.3	337778	337853	337780	330584	330729	330586	76	21	24	exon_match	AT1G01960	AT1G01960.1	5495	5495	198	-1	exon_match	AT1G01960	AT1G01960.1	5825	5693	-132	-1
bookend.255.1	1	+	1658	65.4	338231	338331	338266	340032	340086	340062	545	164	12	full_match	AT1G01970	AT1G01970.1	1649	1634	-24	-15	full_match	AT1G01970	AT1G01970.1	1710	1658	26	-26
bookend.255.2	1	-	1880	103.2	342029	342158	342051	340085	340282	340171	760	91	27	full_match	AT1G01980	AT1G01980.1	1828	1828	52	0	full_match	AT1G01980	AT1G01980.1	1933	1869	11	64
bookend.257.1	1	-	1109	230.4	344319	344372	344343	343232	343315	343234	2406	542	21	full_match	AT1G01990	AT1G01990.1	1176	1107	2	69	exon_match	AT1G01990	AT1G01990.1	1483	1109	-57	317
bookend.261.3	1	+	1729	220.2	345470	345910	345863	347494	347608	347592	2165	594	53	full_match	AT1G02000	AT1G02000.1	1781	1729	52	0	exon_match	AT1G02000	AT1G02000.1	2088	1729	348	-11
bookend.261.2	1	+	2467	40.2	347738	348051	348012	352460	352609	352609	157	78	10.4	exon_match	AT1G02010	AT1G02010.1	2460	2338	122	129	exon_match	AT1G02010	AT1G02010.1	2803	2403	400	64
bookend.261.1	1	+	2072	6.3	349119	349120	349119	352460	352609	352609	7	4	1.6	isoform	AT1G02010	AT1G02010.1	2460	1825	1229	129	isoform	AT1G02010	AT1G02010.1	2803	1890	1507	64
bookend.261.4	1	-	1932	5.6	354676	355086	354843	352636	352743	352636	53.7	11.9	1.7	isoform	AT1G02020	AT1G02020.1	2258	1932	-126	0	isoform	AT1G02020	AT1G02020.3	2226	1932	-178	25
bookend.261.5	1	-	2041	5.7	354676	355086	354843	352636	352743	352636	54.6	12.1	1.7	isoform	AT1G02020	AT1G02020.1	2258	2041	-126	0	isoform	AT1G02020	AT1G02020.1	2428	2041	-281	15
bookend.261.6	1	-	2132	27.9	354676	355086	354843	352636	352743	352636	269.7	59.9	8.6	exon_match	AT1G02020	AT1G02020.1	2258	2132	-126	0	exon_match	AT1G02020	AT1G02020.1	2428	2132	-281	15
bookend.263.4	1	-	1109	124.5	358906	358932	358911	357797	358008	357802	652	134	16	exon_match	AT1G02040	AT1G02040.1	975	808	-167	-301	exon_match	AT1G02040	AT1G02040.1	1173	1006	-167	-103
bookend.263.3	1	-	1310	481.9	360495	360578	360500	358937	359103	359100	3266	815	135.8	full_match	AT1G02050	AT1G02050.1	1312	1294	-18	-16	exon_match	AT1G02050	AT1G02050.1	1540	1294	-246	-16
bookend.263.2	1	-	3527	7.9	363114	363169	363118	358937	359103	359100	55.8	9.6	2.2	fusion	AT1G02050,AT1G02060	AT1G02050.1,AT1G02060.1	2177	2177	24	-16	fusion	AT1G02050,AT1G02060	AT1G02050.1,AT1G02060.1	2225	2201	-24	-16
bookend.263.1	1	-	2331	7.7	363114	363169	363118	360787	360805	360787	54.2	9.4	2	exon_match	AT1G02060	AT1G02060.1	2177	2177	24	-130	exon_match	AT1G02060	AT1G02060.1	2225	2201	-24	-130
bookend.270.1	1	+	1661	154.3	365168	365169	365168	367210	367399	367352	0.5	0.5	41	full_match	AT1G02065	AT1G02065.1	1609	1609	-40	12	full_match	AT1G02065	AT1G02065.1	1712	1621	-40	-91
bookend.275.2	1	-	622	2	370793	370834	370824	370202	370277	370202	8	4	0.2	isoform	AT1G02070	AT1G02070.1	604	495	-143	-54	isoform	AT1G02070	AT1G02070.1	789	549	-266	8
bookend.275.1	1	-	658	162.8	370935	371349	370967	370202	370277	370202	1809	409	12.8	full_match	AT1G02070	AT1G02070.1	604	604	0	-54	exon_match	AT1G02070	AT1G02070.1	789	658	-123	8
bookend.280.8	1	+	7510	37.6	373493	373582	373493	386773	386858	386858	61	26	11.5	full_match	AT1G02080	AT1G02080.2	7491	7491	-7	12	full_match	AT1G02080	AT1G02080.2	7572	7510	7	-55
bookend.280.6	1	-	1051	55.3	389591	389680	389648	387249	387331	387273	459.7	75.9	2.9	full_match	AT1G02090	AT1G02090.2	1046	1046	1	-4	exon_match	AT1G02090	AT1G02090.2	1207	1047	-160	-4
bookend.280.7	1	-	1068	254.9	389591	389680	389648	387249	387331	387273	2118.2	349.7	13.2	full_match	AT1G02090	AT1G02090.1	1064	1064	1	-3	exon_match	AT1G02090	AT1G02090.1	1225	1065	-160	-3
bookend.280.5	1	-	1073	36.8	389591	389680	389648	387853	388039	387943	305.6	50.5	7	fragment	AT1G02090	AT1G02090.3	1655	1072	1	663	fragment	AT1G02090	AT1G02090.3	1816	1073	-160	663
bookend.280.3	1	+	1358	47.4	389804	389872	389814	392818	392827	392826	529.5	142.8	5.3	full_match	AT1G02100	AT1G02100.3	1335	1335	-8	15	full_match	AT1G02100	AT1G02100.3	1335	1335	-8	15
bookend.280.4	1	+	1438	56	389804	389872	389814	392818	392827	392826	626.1	168.8	6.2	full_match	AT1G02100	AT1G02100.1	1431	1428	3	10	full_match	AT1G02100	AT1G02100.1	1431	1428	3	10
bookend.280.9	1	+	3655	11.8	389804	389872	389814	395508	395551	395530	131.4	35.4	4.9	fusion	AT1G02100,AT1G02110	AT1G02100.1,AT1G02110.1	2314	2314	3	2	fusion	AT1G02100,AT1G02110	AT1G02100.1,AT1G02110.1	2314	2314	3	2
bookend.280.2	1	+	2354	13	392755	392794	392792	395508	395551	395530	78	21	5.4	full_match	AT1G02110	AT1G02110.1	2314	2314	-38	2	full_match	AT1G02110	AT1G02110.1	2314	2314	-38	2
bookend.280.1	1	+	2295	37.6	392845	392927	392851	395508	395551	395530	217	54.1	15.7	full_match	AT1G02110	AT1G02110.1	2314	2293	21	2	full_match	AT1G02110	AT1G02110.1	2314	2293	21	2
bookend.281.1	1	+	1971	7.4	395639	395791	395760	399882	399941	399899	53.3	12.9	2.8	isoform	AT1G02120	AT1G02120.1	1974	1912	0	2	exon_match	AT1G02120	AT1G02120.3	2145	1971	72	-102
bookend.281.2	1	+	1976	110.2	395639	395791	395760	399882	399941	399899	794.1	192.3	42	full_match	AT1G02120	AT1G02120.1	1974	1974	0	2	exon_match	AT1G02120	AT1G02120.1	2150	1976	72	-102
bookend.281.3	1	+	2083	5.6	395639	395791	395760	399882	399941	399899	40.7	9.8	2.1	isoform	AT1G02120	AT1G02120.1	1974	1974	0	2	isoform	AT1G02120	AT1G02120.2	2251	1976	72	-102
bookend.281.4	1	-	976	488.3	401823	401908	401845	400015	400093	400042	4056	712	49	full_match	AT1G02130	AT1G02130.1	1021	976	-37	8	full_match	AT1G02130	AT1G02130.1	1110	976	-74	60
bookend.282.8	1	-	744	2094.4	404425	404456	404439	403140	403288	403213	17313.2	4672.8	159	full_match	AT1G02140	AT1G02140.1	785	744	-17	24	exon_match	AT1G02140	AT1G02140.1	875	744	-17	114
bookend.282.4	1	+	1662	54.8	404586	404618	404586	408608	408653	408613	245.9	103.7	16.3	full_match	AT1G02145	AT1G02145.3	1655	1649	-13	-6	full_match	AT1G02145	AT1G02145.3	1655	1649	-13	-6
bookend.282.5	1	+	1667	19.2	404586	404618	404586	408608	408653	408613	86.1	36.3	5.7	isoform	AT1G02145	AT1G02145.3	1655	1649	-13	-6	isoform	AT1G02145	AT1G02145.4	1724	1649	-13	-6
bookend.282.3	1	+	1751	287.7	408701	408768	408749	410517	410679	410580	2854	825	67.5	exon_match	AT1G02150	AT1G02150.1	1910	1751	128	-31	exon_match	AT1G02150	AT1G02150.1	1979	1751	128	-100
bookend.282.2	1	+	520	1196.7	410745	410791	410752	411525	411638	411637	6939	1383	37	full_match	AT1G02160	AT1G02160.1	485	480	5	40	full_match	AT1G02160	AT1G02160.1	524	515	9	5
bookend.282.1	1	+	1356	145.8	411739	411799	411758	413544	413597	413554	882	246	29	full_match	AT1G02170	AT1G02170.1	1336	1336	-20	0	full_match	AT1G02170	AT1G02170.1	1451	1356	95	0
bookend.282.6	1	-	887	117.8	414617	414681	414618	413480	413555	413525	701.5	194	12.2	full_match	AT1G02180	AT1G02180.1	918	887	-27	4	full_match	AT1G02180	AT1G02180.1	922	887	-31	4
bookend.282.7	1	-	898	7.3	414617	414681	414618	413480	413555	413525	43.5	12	0.8	isoform	AT1G02180	AT1G02180.1	918	887	-27	4	isoform	AT1G02180	AT1G02180.1	922	887	-31	4
bookend.284.1	1	+	2178	422.1	414974	415122	415073	417908	418027	418010	1948	541	156.8	full_match	AT1G02190	AT1G02190.1	2173	2173	-5	0	full_match	AT1G02190	AT1G02190.1	2195	2178	0	-17
bookend.286.1	1	+	2176	1623.5	418748	418787	418780	422363	422443	422415	8991.7	1875	554.5	full_match	AT1G02205	AT1G02205.2	2213	2176	14	-23	exon_match	AT1G02205	AT1G02205.2	2705	2176	365	-164
bookend.314.1	1	-	2180	25.2	442745	443000	442931	440455	440661	440460	192.4	46.7	6.9	full_match	AT1G02260	AT1G02260.1	2146	2126	54	20	exon_match	AT1G02260	AT1G02260.1	2482	2180	-41	261
bookend.314.2	1	-	2277	14.7	442745	443000	442931	440455	440661	440460	112.6	27.3	4.1	isoform	AT1G02260	AT1G02260.1	2146	2126	54	20	exon_match	AT1G02260	AT1G02260.2	2579	2277	-41	261
bookend.315.1	1	-	1594	69.5	446198	446266	446212	443133	443245	443176	778.5	101.5	16	full_match	AT1G02270	AT1G02270.1	1645	1594	-23	28	full_match	AT1G02270	AT1G02270.1	1737	1594	-84	59
bookend.324.2	1	-	1157	105.4	450405	450430	450426	448460	448488	448472	1067.1	350.8	6.6	full_match	AT1G02280	AT1G02280.2	1161	1157	0	4	full_match	AT1G02280	AT1G02280.2	1170	1157	0	13
bookend.324.3	1	-	1164	653.1	450405	450430	450426	448460	448488	448472	6613.9	2174.2	40.9	full_match	AT1G02280	AT1G02280.1	1173	1163	1	10	full_match	AT1G02280	AT1G02280.1	1214	1164	0	50
bookend.324.1	1	-	1686	46.5	452727	452795	452728	450441	450545	450526	13	63	12	full_match	AT1G02290	AT1G02290.1	1695	1686	-9	0	full_match	AT1G02290	AT1G02290.1	1767	1686	-15	66
bookend.326.2	1	+	1544	13.6	453097	453304	453219	455489	455579	455579	103.1	47.4	1	isoform	AT1G02300	AT1G02300.1	1227	1227	-68	116	isoform	AT1G02300	AT1G02300.1	1464	1351	113	60
bookend.326.3	1	+	1666	43.3	453097	453304	453219	455489	455579	455579	328.6	151.2	3.1	isoform	AT1G02300	AT1G02300.1	1227	1227	-68	116	isoform	AT1G02300	AT1G02300.1	1464	1351	113	60
bookend.326.5	1	+	1438	13.8	453097	453304	453219	455489	455579	455579	104.9	48.2	1	isoform	AT1G02300	AT1G02300.1	1227	1227	-68	116	isoform	AT1G02300	AT1G02300.1	1464	1351	113	60
bookend.326.6	1	+	1404	13.8	453097	453304	453219	455489	455579	455579	104.7	48.2	1	isoform	AT1G02300	AT1G02300.1	1227	1109	-68	116	isoform	AT1G02300	AT1G02300.1	1464	1233	113	60
bookend.326.1	1	+	1365	691.4	455655	455797	455742	458071	458182	458182	8011.4	2390.9	22.7	isoform	AT1G02305	AT1G02305.1	1407	1347	55	18	isoform	AT1G02305	AT1G02305.1	1407	1347	55	18
bookend.326.4	1	+	1370	70.3	455655	455797	455742	458071	458182	458182	814.6	243.1	2.3	full_match	AT1G02305	AT1G02305.1	1407	1352	55	18	full_match	AT1G02305	AT1G02305.1	1407	1352	55	18
bookend.327.2	1	-	1063	275.5	463557	463630	463595	462046	462084	462052	2162	589	35	full_match	AT1G02330	AT1G02330.1	1058	1041	-17	-22	exon_match	AT1G02330	AT1G02330.1	1193	1063	-23	107
bookend.327.1	1	-	813	46.9	464917	464990	464924	463851	463874	463873	202	36	6.3	full_match	AT1G02335	AT1G02335.1	832	813	0	19	exon_match	AT1G02335	AT1G02335.1	990	813	-57	120
bookend.329.3	1	-	657	7.1	466825	466912	466835	465668	465803	465694	29	14	0.7	isoform	AT1G02340	AT1G02340.1	1253	596	-1009	-23	isoform	AT1G02340	AT1G02340.1	1391	619	-1045	79
bookend.329.2	1	-	1204	6.6	467635	467650	467641	465668	465803	465694	51	10	0.7	isoform	AT1G02340	AT1G02340.1	1253	1092	-203	-23	exon_match	AT1G02340	AT1G02340.2	1466	1204	-232	30
bookend.329.1	1	-	1188	171.3	467751	467815	467756	465668	465803	465694	1458	243	17.6	full_match	AT1G02340	AT1G02340.1	1253	1165	-88	-23	exon_match	AT1G02340	AT1G02340.1	1391	1188	-124	79
bookend.334.1	1	-	361	178.4	471439	471703	471498	471133	471149	471137	1044.5	227	21	intergenic	NA	NA	0	0	NA	NA	intergenic	NA	NA	0	0	NA	NA
bookend.341.2	1	+	1856	53.9	474401	474528	474506	476470	476616	476616	375	100	24	exon_match	AT1G02370	AT1G02370.1	1758	1751	7	105	exon_match	AT1G02370	AT1G02370.1	1986	1852	134	4
bookend.341.1	1	+	995	40.4	476763	477188	477128	478970	478992	478974	370	127	5	exon_match	AT1G02380	AT1G02380.1	1121	992	129	3	exon_match	AT1G02380	AT1G02380.1	1317	995	184	-138
bookend.343.1	1	+	1825	8	480853	480857	480853	483291	483328	483328	44	6	3	full_match	AT1G02390	AT1G02390.1	1791	1789	2	36	exon_match	AT1G02390	AT1G02390.1	2074	1825	204	-45
bookend.352.1	1	+	1165	216.8	490810	490989	490871	492817	492988	492862	1965	453	36	full_match	AT1G02410	AT1G02410.1	1176	1112	-53	-64	exon_match	AT1G02410	AT1G02410.1	1278	1165	12	-101
bookend.354.1	1	+	2020	13.5	493460	493719	493586	495601	495606	495606	124	25	2	exon_match	AT1G02420	AT1G02420.1	1476	1476	-96	448	fusion	AT1G02420,AT1G04117	AT1G02420.1,AT1G04117.1	1541	1541	-52	58
bookend.361.1	1	-	545	63.6	498368	498693	498517	497972	497977	497972	381	130	4	full_match	AT1G02450	AT1G02450.1	541	541	1	-3	full_match	AT1G02450	AT1G02450.1	623	545	-22	56
bookend.374.2	1	-	840	134.7	513600	513721	513601	511688	511769	511766	840	218	24	full_match	AT1G02470	AT1G02470.1	865	840	-23	2	exon_match	AT1G02470	AT1G02470.1	962	840	-120	2
bookend.374.1	1	-	934	306	515312	515478	515404	513837	513910	513837	2771.5	831.5	17	full_match	AT1G02475	AT1G02475.1	929	929	0	-5	exon_match	AT1G02475	AT1G02475.1	1091	934	-18	139
bookend.380.1	1	+	1440	1781.6	518068	518255	518253	520348	520501	520350	19980.2	5737.8	387.3	full_match	AT1G02500	AT1G02500.1	1530	1440	3	-87	exon_match	AT1G02500	AT1G02500.1	1748	1440	163	-145
bookend.380.2	1	+	1443	221.1	518068	518255	518253	520348	520501	520350	2479.8	712.2	48.1	full_match	AT1G02500	AT1G02500.2	1530	1443	0	-87	full_match	AT1G02500	AT1G02500.2	1530	1443	0	-87
bookend.380.3	1	-	1079	14.2	520901	521873	521659	520297	520496	520495	152	35	2	full_match	AT1G02510	AT1G02510.1	1086	1077	-9	-2	full_match	AT1G02510	AT1G02510.1	1086	1077	-9	-2
bookend.382.1	1	+	4472	13.8	523616	523651	523650	528877	528983	528897	2	1	9	isoform	AT1G02520	AT1G02520.1	3871	3871	0	152	exon_match	AT1G02520	AT1G02520.3	4052	4036	-436	-16
bookend.401.1	1	+	1272	898.2	537727	537905	537899	539966	540120	540080	10103.4	1595.5	93.3	full_match	AT1G02560	AT1G02560.1	1341	1272	40	-29	exon_match	AT1G02560	AT1G02560.1	1479	1272	160	-47
bookend.430.2	1	-	429	6	553578	553579	553579	553017	553067	553017	19	5	0.1	isoform	AT1G02610	AT1G02610.1	937	308	-2415	-32	isoform	AT1G02610	AT1G02610.2	1259	339	-2573	-1
bookend.430.1	1	-	960	461.1	555956	556330	555985	553017	553067	553017	7339	1641	5.9	full_match	AT1G02610	AT1G02610.1	937	928	-9	-32	exon_match	AT1G02610	AT1G02610.1	1126	959	-167	-1
bookend.439.1	1	-	1358	5.2	561987	562611	562428	560732	560929	560732	74.7	15.1	0.9	exon_match	AT1G02630	AT1G02630.2	1435	1312	46	123	exon_match	AT1G02630	AT1G02630.2	1605	1358	-124	123
bookend.439.2	1	-	1490	6.2	561987	562611	562428	560732	560929	560732	88.3	17.9	1.1	exon_match	AT1G02630	AT1G02630.1	1609	1486	4	123	exon_match	AT1G02630	AT1G02630.1	1783	1490	-170	123
bookend.442.1	1	+	2586	149.2	563910	564271	564202	567681	567774	567769	1564.1	357.5	37.2	full_match	AT1G02640	AT1G02640.1	2584	2584	-2	0	exon_match	AT1G02640	AT1G02640.1	2773	2586	185	-2
bookend.442.3	1	+	2514	3.1	563910	564271	564202	567681	567774	567769	32.9	7.5	0.8	isoform	AT1G02640	AT1G02640.1	2584	2512	-2	0	isoform	AT1G02640	AT1G02640.1	2773	2514	185	-2
bookend.442.2	1	-	599	34	565026	565852	565690	565091	565092	565091	290	66	1	antisense	AT1G02640	AT1G02640.1	2584	258	-2079	887	antisense	AT1G02640	AT1G02640.1	2773	258	-2081	1074
bookend.446.1	1	+	1838	6.6	568554	568735	568571	570526	570582	570582	41	7	1.9	exon_match	AT1G02650	AT1G02650.1	1542	1542	-132	164	full_match	AT1G02650	AT1G02650.1	1824	1810	14	28
bookend.450.1	1	-	2704	120.4	574505	575131	574981	571856	572165	571859	873	224	25	full_match	AT1G02660	AT1G02660.1	2609	2609	0	-95	exon_match	AT1G02660	AT1G02660.1	2842	2704	-104	34
bookend.452.6	1	+	2785	11.9	575716	576224	575889	580160	580161	580161	206	57	1	isoform	AT1G02670	AT1G02670.1	2037	1902	-156	-138	isoform	AT1G02670	AT1G02670.2	2653	2377	-377	-341
bookend.452.2	1	+	2093	4	576503	576509	576505	580394	580467	580467	17.2	3.3	1.4	isoform	AT1G02670	AT1G02670.1	2037	1752	460	168	isoform	AT1G02670	AT1G02670.3	2571	2093	239	-35
bookend.452.3	1	+	2114	3.9	576503	576509	576505	580394	580467	580467	17	3.2	1.4	isoform	AT1G02670	AT1G02670.1	2037	1773	460	168	isoform	AT1G02670	AT1G02670.3	2571	2114	239	-35
bookend.452.4	1	+	2216	7.7	576503	576509	576505	580394	580467	580467	33.2	6.3	2.8	isoform	AT1G02670	AT1G02670.1	2037	1875	460	168	full_match	AT1G02670	AT1G02670.6	2311	2216	81	-14
bookend.452.5	1	+	2297	3.8	576503	576509	576505	580394	580467	580467	16.6	3.2	1.4	isoform	AT1G02670	AT1G02670.1	2037	1875	460	168	exon_match	AT1G02670	AT1G02670.3	2571	2297	239	-35
bookend.452.1	1	+	883	421.2	580608	580668	580648	582309	582310	582310	3936	654	1	full_match	AT1G02680	AT1G02680.1	907	883	24	0	full_match	AT1G02680	AT1G02680.1	907	883	24	0
bookend.454.1	1	+	1935	94.8	584229	584272	584261	587198	587296	587219	578	131	41	full_match	AT1G02690	AT1G02690.1	1937	1935	2	0	exon_match	AT1G02690	AT1G02690.1	2171	1935	128	-108
bookend.460.1	1	+	712	11	589517	589733	589539	590129	590251	590251	40	5	3	exon_match	AT1G02710	AT1G02710.1	291	291	-166	255	exon_match	AT1G02710	AT1G02710.1	291	291	-166	255
bookend.462.2	1	+	1401	6.4	591819	592083	591916	593315	593317	593317	36	13.2	2	full_match	AT1G02720	AT1G02720.2	1464	1373	91	28	exon_match	AT1G02720	AT1G02720.2	2062	1401	91	-570
bookend.462.1	1	+	1712	65.5	591819	592083	591916	594187	594264	594264	369	135.8	13	full_match	AT1G02720	AT1G02720.1	1775	1684	91	28	exon_match	AT1G02720	AT1G02720.1	1947	1712	235	0
bookend.463.1	1	-	3853	47.9	598507	598662	598657	594569	594698	594573	114	35	18	full_match	AT1G02730	AT1G02730.1	3854	3853	0	1	full_match	AT1G02730	AT1G02730.1	3925	3853	0	72
bookend.464.1	1	-	1476	56.1	602048	602202	602134	599350	599541	599354	338.9	80.1	13.7	full_match	AT1G02740	AT1G02740.1	1319	1319	96	-61	full_match	AT1G02740	AT1G02740.1	1566	1476	-65	25
bookend.464.2	1	-	1497	5.5	602048	602202	602134	599350	599541	599354	33.4	7.9	1.4	isoform	AT1G02740	AT1G02740.1	1319	1319	96	-61	isoform	AT1G02740	AT1G02740.1	1566	1476	-65	25
bookend.465.1	1	+	996	191.4	602436	602634	602496	604229	604288	604288	1813	473	21	full_match	AT1G02750	AT1G02750.1	1000	996	0	-4	full_match	AT1G02750	AT1G02750.1	1103	996	8	-99
bookend.467.1	1	-	1216	27.9	606620	606743	606693	604874	604900	604874	162	51	3	full_match	AT1G02770	AT1G02770.1	1218	1216	0	2	full_match	AT1G02770	AT1G02770.1	1233	1216	-15	2
bookend.469.1	1	-	898	4454	609422	609596	609434	607793	607965	607909	28148	8232	743.7	exon_match	AT1G02780	AT1G02780.1	1031	898	-31	102	exon_match	AT1G02780	AT1G02780.1	1109	898	-100	111
bookend.472.1	1	-	1628	5215.5	612293	612382	612294	610314	610561	610390	63648.8	17211	656	full_match	AT1G02790	AT1G02790.1	1658	1628	-30	0	full_match	AT1G02790	AT1G02790.1	1686	1628	-30	28
bookend.473.1	1	-	1759	99.2	616184	616250	616188	613217	613293	613217	595	162	8	full_match	AT1G02800	AT1G02800.1	1764	1759	-3	2	full_match	AT1G02800	AT1G02800.1	1823	1759	-43	21
bookend.475.2	1	-	1345	24.2	619321	619414	619323	617978	618146	617978	192	34	6	antisense	AT1G02810	AT1G02810.1	1906	1059	-1157	-286	antisense	AT1G02810	AT1G02810.1	2132	1263	-1179	-82
bookend.475.1	1	+	1859	10.4	618261	618313	618262	620418	620431	620431	48	19	2	full_match	AT1G02810	AT1G02810.1	1906	1857	-2	-49	exon_match	AT1G02810	AT1G02810.1	2132	1859	202	-71
bookend.476.2	1	+	656	467.3	620535	620756	620677	621288	621408	621333	2176	608	35	full_match	AT1G02813	AT1G02813.1	612	612	0	44	full_match	AT1G02813	AT1G02813.1	652	652	0	4
bookend.476.1	1	+	704	377.2	621457	621618	621590	622293	622425	622294	3150	777	30	exon_match	AT1G02816	AT1G02816.1	1009	704	130	-175	exon_match	AT1G02816	AT1G02816.1	1602	704	138	-760
bookend.479.1	1	-	628	36	624237	624596	624474	623750	623831	623750	33	9	7	full_match	AT1G02820	AT1G02820.1	615	614	-1	-14	full_match	AT1G02820	AT1G02820.1	816	628	-93	95
bookend.483.1	1	+	1189	100.1	626545	626793	626779	629786	629872	629810	906.4	311.6	17.6	full_match	AT1G02840	AT1G02840.3	1237	1189	39	-9	isoform	AT1G02840	AT1G02840.1	1517	1189	141	-183
bookend.483.2	1	+	1622	18	626545	626793	626779	629786	629872	629810	162.6	55.9	3.2	isoform	AT1G02840	AT1G02840.2	1555	1542	0	-9	isoform	AT1G02840	AT1G02840.4	1855	1622	97	-54
bookend.483.3	1	+	1193	351.8	626545	626793	626779	629786	629872	629810	3185.6	1095	61.8	full_match	AT1G02840	AT1G02840.1	1241	1193	39	-9	exon_match	AT1G02840	AT1G02840.1	1517	1193	141	-183
bookend.483.4	1	+	1546	21.5	626545	626793	626779	629786	629872	629810	194.3	66.8	3.8	full_match	AT1G02840	AT1G02840.2	1555	1546	0	-9	full_match	AT1G02840	AT1G02840.2	1555	1546	0	-9
bookend.483.5	1	+	1626	88.9	626545	626793	626779	629786	629872	629810	805.1	276.7	15.6	isoform	AT1G02840	AT1G02840.2	1555	1546	0	-9	isoform	AT1G02840	AT1G02840.4	1855	1626	97	-54
bookend.486.1	1	+	1706	70.8	630357	630549	630517	633174	633327	633327	854.7	198.1	11.1	full_match	AT1G02850	AT1G02850.1	1651	1638	13	68	exon_match	AT1G02850	AT1G02850.1	1943	1706	144	-93
bookend.486.2	1	+	1787	10.9	630357	630549	630517	633174	633327	633327	132	30.6	1.7	full_match	AT1G02850	AT1G02850.2	1732	1719	13	68	exon_match	AT1G02850	AT1G02850.2	2024	1787	144	-93
bookend.486.3	1	+	1856	20.5	630357	630549	630517	633174	633327	633327	247.3	57.3	3.2	full_match	AT1G02850	AT1G02850.5	1801	1788	13	68	exon_match	AT1G02850	AT1G02850.5	2093	1856	144	-93
bookend.489.1	1	+	1537	99.7	634970	635472	635121	637251	637337	637260	1474	436	9	full_match	AT1G02860	AT1G02860.1	1517	1515	-22	-2	full_match	AT1G02860	AT1G02860.1	1517	1515	-22	-2
bookend.489.2	1	-	731	292.1	638631	638777	638648	637233	637323	637296	2098.5	663.5	26	full_match	AT1G02870	AT1G02870.1	843	731	-29	83	full_match	AT1G02870	AT1G02870.1	847	731	-33	83
bookend.499.1	1	+	666	34.8	641506	642227	641543	642208	642209	642209	206	33.5	1	intergenic	NA	NA	0	0	NA	NA	intergenic	NA	NA	0	0	NA	NA
bookend.501.2	1	-	1034	51.3	644515	644916	644560	642811	642971	642907	401.5	120.1	15.4	exon_match	AT1G02880	AT1G02880.3	1169	1013	21	156	exon_match	AT1G02880	AT1G02880.3	1255	1034	-65	156
bookend.501.3	1	-	1039	30.3	644515	644916	644560	642811	642971	642907	237.6	71.1	9.1	exon_match	AT1G02880	AT1G02880.4	1167	1011	28	156	exon_match	AT1G02880	AT1G02880.4	1167	1011	28	156
bookend.501.1	1	-	4122	39.4	651887	651906	651906	645090	645158	645099	156	34	15	full_match	AT1G02890	AT1G02890.1	4131	4122	-1	8	full_match	AT1G02890	AT1G02890.1	4233	4122	-95	16
bookend.506.1	1	-	622	193.3	654152	654411	654368	653739	653894	653746	1052	161	18	full_match	AT1G02900	AT1G02900.1	579	579	25	-18	exon_match	AT1G02900	AT1G02900.1	854	622	-89	143
bookend.508.1	1	-	1560	15	658126	658217	658144	655546	655620	655569	141.5	40.8	2.5	isoform	AT1G02910	AT1G02910.1	1557	1543	-4	-7	isoform	AT1G02910	AT1G02910.2	1690	1550	-46	2
bookend.508.2	1	-	1560	92.6	658126	658217	658144	655546	655620	655569	872.6	251.5	15.5	full_match	AT1G02910	AT1G02910.1	1557	1553	-4	-7	full_match	AT1G02910	AT1G02910.1	1634	1560	-72	2
bookend.508.3	1	-	1570	29.7	658126	658217	658144	655546	655620	655569	279.9	80.7	5	isoform	AT1G02910	AT1G02910.1	1557	1553	-4	-7	isoform	AT1G02910	AT1G02910.2	1690	1560	-46	2
bookend.513.1	1	-	904	29.4	662212	662575	662266	661160	661204	661160	199	68.5	6	exon_match	AT1G02930	AT1G02930.1	1049	888	-161	-16	exon_match	AT1G02930	AT1G02930.1	1186	904	-209	73
bookend.515.1	1	-	859	6.4	664211	664313	664217	663004	663006	663005	19	4	3.6	isoform	AT1G02940	AT1G02940.1	771	771	89	-73	full_match	AT1G02940	AT1G02940.2	975	859	-73	43
bookend.517.1	1	-	959	19.4	666379	666491	666445	665105	665140	665105	108	18	3.8	full_match	AT1G02950	AT1G02950.1	903	897	-6	-62	full_match	AT1G02950	AT1G02950.5	972	946	-26	-13
bookend.517.2	1	+	553	30.1	665260	665416	665353	665905	665906	665906	182.5	43	1	isoform	AT1G02952	AT1G02952.1	422	104	0	-461	exon_match	AT1G02952	AT1G02952.2	256	26	-527	-230
bookend.519.1	1	-	1535	11.3	669779	669870	669788	666869	667050	666870	115	24.7	4.2	full_match	AT1G02960	AT1G02960.1	1583	1534	-49	-1	exon_match	AT1G02960	AT1G02960.1	1730	1535	-131	64
bookend.519.2	1	-	1553	5.4	669779	669870	669788	666869	667050	666870	54.8	11.8	2	isoform	AT1G02960	AT1G02960.2	1610	1522	-49	-1	isoform	AT1G02960	AT1G02960.4	1924	1523	-131	64
bookend.519.3	1	-	1562	22.6	669779	669870	669788	666869	667050	666870	228.9	49.1	8.4	full_match	AT1G02960	AT1G02960.2	1610	1561	-49	-1	exon_match	AT1G02960	AT1G02960.2	1757	1562	-131	64
bookend.519.4	1	-	1627	2.8	669779	669870	669788	666869	667050	666870	28.4	6.1	1.1	isoform	AT1G02960	AT1G02960.2	1610	1550	-49	-1	isoform	AT1G02960	AT1G02960.4	1924	1627	-131	64
bookend.519.5	1	-	1626	5.6	669779	669870	669788	666869	667050	666870	56.9	12.2	2.1	full_match	AT1G02960	AT1G02960.3	1642	1625	-17	-1	exon_match	AT1G02960	AT1G02960.3	1821	1626	-131	64
bookend.519.6	1	-	1653	16.6	669779	669870	669788	666869	667050	666870	168	36.1	6.2	isoform	AT1G02960	AT1G02960.3	1642	1625	-17	-1	exon_match	AT1G02960	AT1G02960.5	1848	1653	-131	64
bookend.525.1	1	+	1797	15.7	673370	673552	673379	676273	676393	676393	62	21	6	full_match	AT1G02970	AT1G02970.1	1856	1782	74	15	full_match	AT1G02970	AT1G02970.1	1897	1797	74	-26
bookend.526.1	1	+	2507	3.5	677153	677154	677153	681305	681346	681346	1	1	4	isoform	AT1G02980	AT1G02980.1	2327	2327	-715	36	isoform	AT1G02980	AT1G02980.1	2444	2444	-206	12
bookend.526.2	1	-	4499	25.5	687220	687430	687393	681418	681500	681458	216	53	6	isoform	AT1G02990	AT1G02990.3	4379	4316	78	63	exon_match	AT1G02990	AT1G02990.4	4602	4474	25	128
bookend.527.1	1	-	3111	21.2	692485	692669	692560	687878	687929	687878	135.5	47.9	4.8	full_match	AT1G03000	AT1G03000.1	3100	3100	0	-11	full_match	AT1G03000	AT1G03000.1	3295	3111	-100	84
bookend.527.2	1	-	3119	9.8	692485	692669	692560	687878	687929	687878	62.5	22.1	2.2	isoform	AT1G03000	AT1G03000.1	3100	3100	0	-11	isoform	AT1G03000	AT1G03000.1	3295	3111	-100	84
bookend.539.1	1	-	687	3.7	698358	698603	698597	697910	697911	697910	17	2	1	exon_match	AT1G03020	AT1G03020.1	309	309	82	-296	full_match	AT1G03020	AT1G03020.1	673	673	6	-8
bookend.543.1	1	+	1302	104.1	701417	701563	701470	703793	703864	703814	805.2	198	19.7	full_match	AT1G03030	AT1G03030.1	1345	1295	-7	-50	exon_match	AT1G03030	AT1G03030.1	1458	1302	106	-50
bookend.543.2	1	+	1310	6.8	701417	701563	701470	703793	703864	703814	52.8	13	1.3	isoform	AT1G03030	AT1G03030.1	1345	1295	-7	-50	isoform	AT1G03030	AT1G03030.1	1458	1302	106	-50
bookend.543.3	1	-	1441	32.1	706524	706705	706631	703893	703920	703905	263.4	71.7	7	full_match	AT1G03040	AT1G03040.2	1440	1440	1	0	full_match	AT1G03040	AT1G03040.2	1440	1440	1	0
bookend.543.4	1	-	1456	205.9	706524	706705	706631	703893	703920	703905	1690.6	460.3	45	full_match	AT1G03040	AT1G03040.1	1456	1456	0	0	full_match	AT1G03040	AT1G03040.1	1573	1456	-58	59
bookend.545.1	1	+	2232	245.7	707437	707509	707504	709952	710097	710071	59	9	46.5	exon_match	AT1G03050	AT1G03050.1	1981	1981	-221	30	full_match	AT1G03050	AT1G03050.1	2222	2202	20	30
bookend.545.2	1	-	940	7.3	711652	712021	711840	710033	710036	710033	38	11	2	full_match	AT1G03055	AT1G03055.1	919	903	37	16	full_match	AT1G03055	AT1G03055.1	973	940	-17	16
bookend.550.2	1	+	1010	23.4	729869	729977	729934	731547	731548	731548	172.8	80.4	1.2	full_match	AT1G03070	AT1G03070.1	1019	1010	0	-9	exon_match	AT1G03070	AT1G03070.1	1132	1010	105	-17
bookend.550.3	1	+	1126	15.6	729869	729977	729934	731547	731548	731548	115.2	53.6	0.8	isoform	AT1G03070	AT1G03070.2	1054	1020	34	23	exon_match	AT1G03070	AT1G03070.3	1248	1126	105	-17
bookend.550.1	1	-	5738	62.2	737993	738342	738020	731572	731705	731572	468.4	129	23	full_match	AT1G03080	AT1G03080.1	5736	5700	-36	-38	exon_match	AT1G03080	AT1G03080.1	6005	5719	-286	-19
bookend.555.1	1	+	2361	385	739511	739687	739677	743933	744051	743938	6773	2680	17.5	exon_match	AT1G03090	AT1G03090.2	2606	2360	-1	-246	exon_match	AT1G03090	AT1G03090.2	2741	2361	134	-246
bookend.555.2	1	-	2852	6.1	745328	746796	746767	743915	743916	743915	52	7	1	exon_match	AT1G03100	AT1G03100.1	2595	2564	288	31	full_match	AT1G03100	AT1G03100.1	2817	2786	66	31
bookend.558.1	1	+	1549	92.3	749189	749341	749280	751780	751983	751983	586.5	140.3	24	full_match	AT1G03110	AT1G03110.1	1564	1529	35	20	full_match	AT1G03110	AT1G03110.1	1577	1542	35	7
bookend.559.2	1	+	712	48.5	752139	752260	752249	753267	753310	753282	237	57	6	exon_match	AT1G03120	AT1G03120.1	549	549	-21	142	exon_match	AT1G03120	AT1G03120.1	629	570	59	142
bookend.559.4	1	-	763	5957.1	754120	754306	754175	753258	753425	753412	69521.5	15754.5	264	exon_match	AT1G03130	AT1G03130.1	892	763	-23	106	exon_match	AT1G03130	AT1G03130.1	956	763	-87	106
bookend.559.3	1	-	1417	345.6	756264	756303	756283	754370	754387	754376	2412	783	54	full_match	AT1G03140	AT1G03140.1	1443	1417	-20	6	exon_match	AT1G03140	AT1G03140.1	1553	1417	-20	116
bookend.559.1	1	+	743	301.2	756373	756482	756415	758542	758624	758614	1956	573	14	full_match	AT1G03150	AT1G03150.1	743	741	2	2	full_match	AT1G03150	AT1G03150.1	809	743	2	-64
bookend.574.1	1	+	1068	107.5	769594	769638	769631	770670	770723	770699	470	132	25	full_match	AT1G03170	AT1G03170.1	1053	1053	0	15	exon_match	AT1G03170	AT1G03170.1	2309	1053	1256	15
bookend.583.1	1	+	1102	12.8	773335	773410	773403	775256	775344	775344	64.7	21.1	2.4	full_match	AT1G03180	AT1G03180.1	1095	1095	-7	0	full_match	AT1G03180	AT1G03180.1	1166	1102	46	-18
bookend.583.2	1	+	1109	11.9	773335	773410	773403	775256	775344	775344	60.5	19.7	2.2	isoform	AT1G03180	AT1G03180.1	1095	1095	-7	0	full_match	AT1G03180	AT1G03180.4	1136	1109	27	0
bookend.583.3	1	+	1018	1.9	773335	773410	773403	775256	775344	775344	9.7	3.2	0.4	isoform	AT1G03180	AT1G03180.1	1095	1011	-7	0	full_match	AT1G03180	AT1G03180.5	1044	1018	26	0
bookend.584.1	1	+	2593	15.4	775511	775535	775526	779990	780042	780042	107.7	32.1	4	full_match	AT1G03190	AT1G03190.1	2578	2578	0	15	full_match	AT1G03190	AT1G03190.1	2595	2593	0	-2
bookend.584.2	1	+	2597	7.6	775511	775535	775526	779990	780042	780042	53.3	15.9	2	isoform	AT1G03190	AT1G03190.1	2578	2578	0	15	isoform	AT1G03190	AT1G03190.1	2595	2593	0	-2
bookend.585.5	1	+	1354	13.7	780354	780576	780574	784297	784365	784352	103	15	1.4	fusion	AT1G03200,AT1G03210	AT1G03200.1,AT1G03210.1	861	861	-27	112	fusion	AT1G03200,AT1G03210	AT1G03200.1,AT1G03210.1	1011	989	56	6
bookend.585.3	1	+	1001	37	782862	782920	782919	784297	784365	784352	317.8	102.9	3.9	exon_match	AT1G03210	AT1G03210.1	861	861	-28	112	full_match	AT1G03210	AT1G03210.1	1011	995	16	6
bookend.585.4	1	+	1143	11.6	782862	782920	782919	784297	784365	784352	99.2	32.1	1.2	isoform	AT1G03210	AT1G03210.1	861	861	-28	112	fusion	AT1G03200,AT1G03210	AT1G03200.1,AT1G03210.1	1011	995	16	6
bookend.585.1	1	+	981	71.7	782938	783008	782939	784297	784365	784352	615.5	98.2	7.5	exon_match	AT1G03210	AT1G03210.1	861	861	-8	112	full_match	AT1G03210	AT1G03210.1	1011	975	36	6
bookend.585.2	1	+	1123	39.3	782938	783008	782939	784297	784365	784352	337	53.8	4.1	isoform	AT1G03210	AT1G03210.1	861	861	-8	112	fusion	AT1G03200,AT1G03210	AT1G03200.1,AT1G03210.1	1011	975	36	6
bookend.594.1	1	+	1433	145.7	786987	787127	787123	788530	788678	788556	2229	725	36	full_match	AT1G03220	AT1G03220.1	1530	1433	2	-95	exon_match	AT1G03220	AT1G03220.1	1891	1433	292	-166
bookend.595.2	1	-	2892	5.7	792763	793134	793113	789929	789956	789929	74.5	14.5	2	fusion	AT1G03230,AT1G03240	AT1G03230.1,AT1G03240.1	1502	1502	127	-161	fusion	AT1G03230,AT1G03240	AT1G03230.1,AT1G03240.1	1870	1760	53	110
bookend.595.1	1	+	1463	61.6	789951	790109	790070	791488	791614	791533	399.5	119.5	22	full_match	AT1G03230	AT1G03230.1	1502	1443	-20	-59	exon_match	AT1G03230	AT1G03230.1	1870	1463	251	-156
bookend.596.3	1	-	1182	142.6	795198	795410	795340	793312	793503	793312	929.9	260.8	22.9	full_match	AT1G03250	AT1G03250.1	1170	1142	-28	-40	full_match	AT1G03250	AT1G03250.1	1242	1179	-63	-3
bookend.596.4	1	-	1196	13.2	795198	795410	795340	793312	793503	793312	86.1	24.2	2.1	isoform	AT1G03250	AT1G03250.1	1170	1142	-28	-40	isoform	AT1G03250	AT1G03250.1	1242	1179	-63	-3
bookend.596.2	1	-	1293	69.1	798447	798504	798458	795368	795566	795565	598	114	17	full_match	AT1G03260	AT1G03260.1	1332	1293	-5	34	exon_match	AT1G03260	AT1G03260.1	1443	1293	-33	117
bookend.596.1	1	+	1733	29.6	798954	799135	799103	802551	802582	802582	204	50.5	3	exon_match	AT1G03270	AT1G03270.1	1500	1500	-87	146	full_match	AT1G03270	AT1G03270.1	1765	1722	-11	-43
bookend.597.1	1	+	1831	115	802985	803073	803067	806937	807029	807029	953.1	269	23.9	full_match	AT1G03280	AT1G03280.1	1901	1831	33	-37	full_match	AT1G03280	AT1G03280.1	1966	1831	98	-37
bookend.597.2	1	+	1853	14.9	802985	803073	803067	806937	807029	807029	123.9	35	3.1	isoform	AT1G03280	AT1G03280.1	1901	1831	33	-37	full_match	AT1G03280	AT1G03280.3	1948	1853	58	-37
bookend.598.1	1	+	2047	87.7	807327	807455	807402	810794	810884	810884	1435.7	304.8	7.5	exon_match	AT1G03290	AT1G03290.1	1860	1853	7	194	exon_match	AT1G03290	AT1G03290.1	4386	2047	7	-2332
bookend.598.2	1	+	2012	22.8	807327	807455	807402	810794	810884	810884	372.4	79	1.9	isoform	AT1G03290	AT1G03290.2	2194	1996	42	16	full_match	AT1G03290	AT1G03290.6	1992	1985	7	27
bookend.598.3	1	+	2168	107.2	807327	807455	807402	810794	810884	810884	1755.5	372.7	9.1	full_match	AT1G03290	AT1G03290.2	2194	2152	42	16	exon_match	AT1G03290	AT1G03290.2	4542	2168	42	-2332
bookend.598.5	1	+	2100	5.5	807787	807790	807789	810794	810884	810884	31	9	0.5	isoform	AT1G03290	AT1G03290.2	2194	1923	429	16	exon_match	AT1G03290	AT1G03290.3	2503	2089	414	11
bookend.598.4	1	-	2280	20.6	812882	813223	813140	810860	810932	810860	131	61	9	isoform	AT1G03300	AT1G03300.1	2013	2013	54	-172	isoform	AT1G03300	AT1G03300.1	2013	2013	54	-172
bookend.599.1	1	+	2906	35.2	813427	813530	813441	816688	816740	816694	96.4	24.8	12.8	full_match	AT1G03310	AT1G03310.1	2932	2877	-29	-55	exon_match	AT1G03310	AT1G03310.1	3053	2906	29	-118
bookend.599.2	1	+	2929	14.3	813427	813530	813441	816688	816740	816694	39.1	10	5.2	full_match	AT1G03310	AT1G03310.2	2940	2885	-44	-55	exon_match	AT1G03310	AT1G03310.2	3076	2929	29	-118
bookend.600.2	1	-	553	630.3	819346	819498	819414	817983	818025	818006	3565	1208	26	exon_match	AT1G03330	AT1G03330.1	726	553	-149	24	exon_match	AT1G03330	AT1G03330.1	775	553	-149	73
bookend.600.1	1	+	1471	15.5	819565	819722	819648	821424	821477	821477	119	36	3	exon_match	AT1G03340	AT1G03340.1	1298	1298	-13	160	full_match	AT1G03340	AT1G03340.1	1507	1470	37	1
bookend.602.1	1	-	1768	152.8	824314	824429	824405	822624	822716	822637	986	251	35	full_match	AT1G03350	AT1G03350.1	1756	1756	12	0	full_match	AT1G03350	AT1G03350.1	1829	1768	-5	56
bookend.603.1	1	+	1289	143.4	824500	824597	824536	826284	826418	826383	1122	320	30	full_match	AT1G03360	AT1G03360.1	1264	1264	0	25	full_match	AT1G03360	AT1G03360.1	1325	1289	20	-16
bookend.604.2	1	+	742	9.7	826568	826589	826569	830265	830353	830294	89	28.1	2.9	isoform	AT1G03365	AT1G03365.1	2836	742	1	-89	isoform	AT1G03365	AT1G03365.1	2892	742	47	-99
bookend.604.3	1	+	2746	43.3	826568	826589	826569	830265	830353	830294	399	125.9	13.1	full_match	AT1G03365	AT1G03365.1	2836	2746	1	-89	full_match	AT1G03365	AT1G03365.1	2892	2746	47	-99
bookend.604.1	1	+	3739	10.9	830578	830718	830676	835359	835381	835381	43	10	5	full_match	AT1G03370	AT1G03370.1	3769	3719	50	20	exon_match	AT1G03370	AT1G03370.1	3896	3739	127	-30
bookend.605.2	1	+	2752	6.1	835722	835869	835825	839582	839583	839583	54.9	15.4	1	isoform	AT1G03380	AT1G03380.1	3732	2638	41	-1357	isoform	AT1G03380	AT1G03380.1	4183	2638	59	-1790
bookend.605.1	1	+	3649	29.7	835722	835869	835825	840740	840898	840898	265.6	74.6	6	full_match	AT1G03380	AT1G03380.1	3732	3649	41	-42	exon_match	AT1G03380	AT1G03380.1	4183	3649	59	-475
bookend.605.3	1	-	1532	26	841842	842475	842452	840920	840983	840920	104	20	14	exon_match	AT1G03390	AT1G03390.1	1386	1386	34	-112	exon_match	AT1G03390	AT1G03390.1	1386	1386	34	-112
bookend.606.1	1	-	1183	54.4	844088	844270	844166	842758	842782	842775	597	139.5	10	full_match	AT1G03400	AT1G03400.1	1236	1183	-24	29	exon_match	AT1G03400	AT1G03400.1	1385	1183	-85	117
bookend.607.5	1	-	2430	7.3	847585	847766	847713	844435	844524	844435	60.3	13.6	1	isoform	AT1G03410	AT1G03410.1	2652	2400	30	0	isoform	AT1G03410	AT1G03410.1	2652	2400	30	0
bookend.607.6	1	-	2682	14.8	847585	847766	847713	844435	844524	844435	122.5	27.6	2	full_match	AT1G03410	AT1G03410.1	2652	2652	30	0	full_match	AT1G03410	AT1G03410.1	2652	2652	30	0
bookend.607.4	1	-	1635	7.7	847585	847766	847713	845825	845829	845826	63.2	14.3	5	isoform	AT1G03410	AT1G03410.1	2652	1480	30	1391	isoform	AT1G03410	AT1G03410.1	2652	1480	30	1391
bookend.607.3	1	-	1116	31.9	847585	847766	847713	846597	846651	846597	264	59.5	6	full_match	AT1G03420	AT1G03420.1	1076	1050	-26	-66	exon_match	AT1G04183	AT1G04183.1	2007	1086	30	921
bookend.607.2	1	+	885	134.6	846621	846833	846832	847665	847767	847717	1094	289	13	exon_match	AT1G03420	AT1G03420.1	1076	885	169	-22	exon_match	AT1G04183	AT1G04183.1	2007	851	1156	34
bookend.607.1	1	+	1080	104	847776	847907	847874	849352	849557	849557	861	216	20	full_match	AT1G03430	AT1G03430.1	1025	1023	2	57	full_match	AT1G03430	AT1G03430.1	1226	1080	82	-64
bookend.613.2	1	-	1880	15.3	852182	854030	854028	852148	852196	852148	167.8	25.2	2	exon_match	AT1G03440	AT1G03440.1	1667	1663	-4	-217	exon_match	AT1G03440	AT1G03440.1	2147	1878	-269	-2
bookend.613.1	1	+	1493	51.4	852217	852831	852655	853993	854148	854148	603.3	129	8	exon_match	AT1G03440	AT1G03440.1	1667	1377	290	116	exon_match	AT1G03440	AT1G03440.1	2147	1493	505	-149
bookend.626.1	1	-	1685	22.8	864053	864285	864076	860578	860794	860770	253.1	37.3	6	full_match	AT1G03457	AT1G03457.1	1717	1668	-49	-17	exon_match	AT1G03457	AT1G03457.1	1990	1685	-296	9
bookend.626.2	1	-	1712	23.1	864053	864285	864076	860578	860794	860770	256.4	37.7	6	full_match	AT1G03457	AT1G03457.2	1694	1694	1	-17	exon_match	AT1G03457	AT1G03457.2	2017	1712	-296	9
bookend.632.1	1	-	1233	65	867692	867988	867745	865898	866015	865927	405.2	75.3	5.8	full_match	AT1G03470	AT1G03470.2	1175	1162	71	13	full_match	AT1G03470	AT1G03470.2	1226	1193	40	33
bookend.632.2	1	-	1242	23.9	867692	867988	867745	865898	866015	865927	148.8	27.7	2.1	isoform	AT1G03470	AT1G03470.1	1247	1230	12	13	full_match	AT1G03470	AT1G03470.3	1247	1230	12	17
bookend.633.1	1	-	1437	353	871178	871317	871202	868948	869071	869052	2866	860	61	full_match	AT1G03475	AT1G03475.1	1448	1437	-9	2	exon_match	AT1G03475	AT1G03475.1	1743	1437	-106	200
bookend.638.1	1	-	883	95.1	875604	875922	875898	875015	875154	875015	951.5	203.5	2.5	fusion	AT1G03502,AT1G03506	AT1G03502.1,AT1G03506.1	114	114	294	-342	fusion	AT1G04187,AT1G04193,AT1G03502,AT1G03506,AT1G04197	AT1G04187.1,AT1G04193.1,AT1G03502.1,AT1G03506.1,AT1G04197.1	145	145	75	-40
bookend.640.1	1	-	1607	54.2	879629	880258	879741	877861	877880	877872	706	179	9	exon_match	AT1G03520	AT1G03520.1	2035	1607	-417	11	exon_match	AT1G03520	AT1G03520.1	2137	1607	-518	12
bookend.641.1	1	-	2717	37.7	883186	883591	883513	880385	880502	880501	265	63	9	exon_match	AT1G03530	AT1G03530.1	2601	2595	122	6	exon_match	AT1G03530	AT1G03530.1	2921	2717	-86	118
bookend.642.1	1	+	3379	6.7	883679	883914	883759	887359	887360	887360	24	4	1	fusion	AT1G03540,AT1G03545	AT1G03540.1,AT1G03545.1	1830	1830	-22	-546	exon_match	AT1G03545	AT1G03545.2	1810	1198	-2181	-612
bookend.642.3	1	-	1221	47.1	887854	887971	887868	885571	885673	885571	167	62	20	full_match	AT1G03550	AT1G03550.1	1258	1170	-88	-51	full_match	AT1G03550	AT1G03550.1	1258	1170	-88	-51
bookend.642.2	1	-	1490	30.1	889950	890058	890034	888299	888301	888300	353.5	90	3	intergenic	NA	NA	0	0	NA	NA	intergenic	NA	NA	0	0	NA	NA
bookend.643.1	1	-	2264	16.1	892202	892566	892423	890159	890160	890159	157.8	34	2	full_match	AT1G03560	AT1G03560.1	2255	2251	13	4	full_match	AT1G03560	AT1G03560.1	2338	2264	-69	5
bookend.646.3	1	-	1916	8.9	896562	896577	896577	894251	894365	894272	46	11	1.3	isoform	AT1G03590	AT1G03590.1	2003	1821	-941	19	isoform	AT1G03590	AT1G03590.1	2219	1821	-1141	35
bookend.646.2	1	-	1938	20.6	897317	897338	897338	894251	894365	894272	121	42	3	isoform	AT1G03590	AT1G03590.1	2003	1821	-180	19	isoform	AT1G03590	AT1G03590.1	2219	1821	-380	35
bookend.646.1	1	-	1867	187.5	897372	897605	897401	894251	894365	894272	1226	493	27.6	exon_match	AT1G03590	AT1G03590.1	2003	1867	-117	19	exon_match	AT1G03590	AT1G03590.1	2219	1867	-317	35
bookend.647.1	1	+	763	1821.7	898630	898927	898890	899627	899774	899653	18146.5	6319.5	150	full_match	AT1G03600	AT1G03600.1	780	763	15	-2	exon_match	AT1G03600	AT1G03600.1	1315	763	411	-141
bookend.647.2	1	-	251	45.2	899474	899985	899652	899401	899402	899401	362	84	1	exon_match	AT1G03600	AT1G03600.1	780	251	-3	526	exon_match	AT1G03600	AT1G03600.1	1315	251	-142	922
bookend.649.1	1	+	1862	253.2	900570	901294	900734	902823	903038	903038	3255.5	995	28	exon_match	AT1G03610	AT1G03610.1	1675	1675	-152	35	full_match	AT1G03610	AT1G03610.1	1897	1862	3	-32
bookend.650.7	1	-	578	19.8	905009	905101	905063	904168	904218	904168	50	21	1.2	isoform	AT1G03620	AT1G03620.1	860	369	-1123	-150	isoform	AT1G03620	AT1G03620.4	1585	519	-1740	137
bookend.650.8	1	-	983	7.5	905889	905890	905890	904168	904218	904168	3	1	0.5	isoform	AT1G03620	AT1G03620.1	860	727	-296	-150	exon_match	AT1G03620	AT1G03620.6	1743	980	-763	-3
bookend.650.5	1	-	925	4.8	905927	905928	905928	904168	904218	904168	2	1	0.3	isoform	AT1G03620	AT1G03620.1	860	727	-258	-150	isoform	AT1G03620	AT1G03620.2	1922	925	-875	137
bookend.650.3	1	-	1213	34.3	906385	906823	906568	904168	904218	904168	334.2	110.7	2.1	isoform	AT1G03620	AT1G03620.1	860	808	382	-150	exon_match	AT1G03620	AT1G03620.4	1585	1213	-235	137
bookend.650.4	1	-	1392	12.2	906385	906823	906568	904168	904218	904168	118.8	39.3	0.7	exon_match	AT1G03620	AT1G03620.1	860	860	382	-150	exon_match	AT1G03620	AT1G03620.1	1764	1392	-235	137
bookend.650.6	1	-	1378	20.2	907185	907359	907325	904168	904218	904168	132	59	1.2	isoform	AT1G03620	AT1G03620.1	860	860	1139	-150	full_match	AT1G03620	AT1G03620.5	1378	1326	52	52
bookend.650.1	1	+	1334	12.6	907540	907658	907656	909335	909386	909337	114.2	22.9	3.4	full_match	AT1G03630	AT1G03630.2	1379	1334	6	-39	full_match	AT1G03630	AT1G03630.2	1379	1334	6	-39
bookend.650.2	1	+	1340	509.5	907540	907658	907656	909335	909386	909337	4627.8	928.1	136.6	full_match	AT1G03630	AT1G03630.1	1394	1340	15	-39	exon_match	AT1G03630	AT1G03630.1	1787	1340	134	-313
bookend.652.1	1	-	744	69.2	910962	911249	911193	910071	910072	910071	586	190	1	full_match	AT1G03650	AT1G03650.1	793	744	0	49	full_match	AT1G03650	AT1G03650.1	892	744	-99	49
bookend.664.1	1	-	809	1959.1	917908	918070	918018	916791	916910	916873	15621	4585	169	full_match	AT1G03680	AT1G03680.1	910	809	-46	55	exon_match	AT1G03680	AT1G03680.1	957	809	-46	102
bookend.666.1	1	+	1395	68.2	918281	918379	918306	920550	920554	920554	547	124	8	full_match	AT1G03687	AT1G03687.1	1356	1348	8	47	full_match	AT1G03687	AT1G03687.1	1455	1395	22	-38
bookend.667.1	1	+	701	8.1	920865	921123	920985	921997	921998	921998	60.6	11	1	full_match	AT1G03700	AT1G03700.1	640	604	36	97	full_match	AT1G03700	AT1G03700.1	837	701	36	-100
bookend.670.1	1	+	954	167.6	923335	923483	923425	924636	924724	924723	1205	318	22	full_match	AT1G03710	AT1G03710.1	957	954	0	-3	full_match	AT1G03710	AT1G03710.1	997	954	36	-7
bookend.670.2	1	-	1046	3.3	927163	927179	927176	924771	924823	924822	20	4	3	isoform	AT1G03720	AT1G03720.1	825	727	803	-173	fusion	AT1G03720,AT1G04207	AT1G03720.2,AT1G04207.1	901	827	-24	-73
bookend.676.1	1	-	841	142.2	931423	931764	931654	930813	930907	930813	918.3	266	13	exon_match	AT1G03730	AT1G03730.1	1068	827	-241	-14	exon_match	AT1G03730	AT1G03730.1	1271	841	-331	99
bookend.678.1	1	+	2801	16.5	933422	934562	933712	937005	937028	937028	165	40	2	exon_match	AT1G03740	AT1G03740.1	3017	2801	201	-15	exon_match	AT1G03740	AT1G03740.1	3085	2801	269	-15
bookend.679.1	1	+	2759	15.3	937826	938274	937879	941137	941198	941198	132	37	5	full_match	AT1G03750	AT1G03750.1	2683	2683	-40	36	full_match	AT1G03750	AT1G03750.1	2777	2723	54	36
bookend.679.2	1	-	1405	53.8	943376	943442	943402	941063	941067	941063	372	128	2	full_match	AT1G03760	AT1G03760.1	1382	1380	25	2	full_match	AT1G03760	AT1G03760.1	1382	1380	25	2
bookend.684.1	1	+	1686	24.1	944569	944877	944594	947556	947557	947557	169	52	1	full_match	AT1G03770	AT1G03770.1	1611	1611	0	75	exon_match	AT1G03770	AT1G03770.1	1815	1686	4	-125
bookend.684.2	1	-	2543	52.9	951717	951867	951780	947511	947654	947602	253	67	26	full_match	AT1G03780	AT1G03780.2	2532	2502	-30	-41	full_match	AT1G03780	AT1G03780.2	2660	2543	-70	47
bookend.689.1	1	-	1456	1.8	955879	955892	955892	954436	954437	954436	3	1	1	exon_match	AT1G03790	AT1G03790.1	1573	1368	-205	-88	exon_match	AT1G03790	AT1G03790.1	1855	1456	-252	147
bookend.693.1	1	+	699	7.3	958619	958979	958678	959795	959796	959796	61	14	1	exon_match	AT1G03810	AT1G03810.1	432	432	-80	187	exon_match	AT1G03810	AT1G03810.1	432	432	-80	187
bookend.693.2	1	-	907	50.9	960720	960867	960728	959821	959895	959821	305	99	9	full_match	AT1G03820	AT1G03820.1	860	860	0	-47	exon_match	AT1G03820	AT1G03820.1	1127	907	-188	32
bookend.694.1	1	-	3610	19.5	966683	966797	966752	961670	961690	961689	86	23	3	exon_match	AT1G03830	AT1G03830.2	3289	3284	-5	-326	full_match	AT1G03830	AT1G03830.2	3654	3610	-38	6
bookend.696.1	1	-	1763	4.2	970066	970216	970209	967504	967505	967504	29	4	1	full_match	AT1G03840	AT1G03840.1	1686	1684	79	2	exon_match	AT1G03840	AT1G03840.1	1923	1763	-125	35
bookend.704.2	1	-	716	7.9	977682	977888	977761	976179	976180	976179	47.9	9.7	1	isoform	AT1G03850	AT1G03850.1	887	716	0	83	exon_match	AT1G03850	AT1G03850.3	1175	716	-150	309
bookend.704.1	1	-	610	91.8	977682	977888	977761	977151	977152	977151	559.1	113.3	1	full_match	AT1G03850	AT1G03850.2	660	610	0	50	full_match	AT1G03850	AT1G03850.2	752	610	-92	50
bookend.707.1	1	-	1169	426	981844	981946	981867	979307	979403	979400	3856.5	888	70.5	full_match	AT1G03860	AT1G03860.1	1280	1169	-18	93	exon_match	AT1G03860	AT1G03860.1	1398	1169	-135	94
bookend.709.1	1	-	890	273	983398	983618	983404	982489	982548	982514	2141	673	32	exon_match	AT1G03870	AT1G03870.1	1035	890	-136	9	exon_match	AT1G03870	AT1G03870.1	1164	890	-140	134
bookend.727.1	1	+	1110	432.5	991065	991228	991220	993109	993136	993112	3685	1002	61	full_match	AT1G03900	AT1G03900.1	1198	1110	82	-6	exon_match	AT1G03900	AT1G03900.1	1239	1110	115	-14
bookend.729.1	1	+	2330	175	996032	996125	996117	1000384	1000438	1000436	1776	432	42	exon_match	AT1G03910	AT1G03910.1	2128	2125	3	205	exon_match	AT1G03910	AT1G03910.1	2565	2330	42	-193
bookend.732.2	1	+	2028	7.7	1001024	1001285	1001164	1004326	1004391	1004384	67.2	12.6	2.9	isoform	AT1G03920	AT1G03920.1	2005	1890	-156	1	full_match	AT1G03920	AT1G03920.3	2103	2028	49	-26
bookend.732.3	1	+	2237	3.9	1001024	1001285	1001164	1004326	1004391	1004384	33.8	6.4	1.5	isoform	AT1G03920	AT1G03920.1	2005	2005	-156	1	isoform	AT1G03920	AT1G03920.1	2237	2162	49	-26
bookend.732.1	1	+	2004	14.8	1001322	1001405	1001322	1004326	1004391	1004384	52	19	5.6	full_match	AT1G03920	AT1G03920.1	2005	2003	2	1	exon_match	AT1G03920	AT1G03920.1	2237	2004	207	-26
bookend.733.1	1	+	2273	60.4	1004477	1005215	1004728	1008245	1008339	1008265	542.5	160.5	15	exon_match	AT1G03930	AT1G03930.1	2338	2233	-40	-105	exon_match	AT1G03930	AT1G03930.1	2419	2273	41	-105
bookend.734.1	1	+	407	160.6	1008473	1008811	1008508	1008906	1008915	1008915	854.9	234.9	2	exon_match	AT1G03935	AT1G03935.1	87	87	-301	19	fusion	AT1G04217,AT1G03935	AT1G04217.1,AT1G03935.1	144	144	-83	19
bookend.734.3	1	+	904	38.7	1008473	1008811	1008508	1009236	1009412	1009412	206.1	56.6	4	exon_match	AT1G03935	AT1G03935.1	87	87	-301	516	exon_match	AT1G03940	AT1G03940.1	1918	185	-719	-1733
bookend.734.4	1	-	1635	6.3	1010966	1010967	1010967	1009332	1009333	1009332	3	3	0.5	exon_match	AT1G03940	AT1G03940.1	1515	1426	-89	-209	exon_match	AT1G03940	AT1G03940.1	1918	1635	-178	105
bookend.734.2	1	-	901	88.1	1013209	1013421	1013328	1011150	1011242	1011235	685.7	167.7	12	full_match	AT1G03950	AT1G03950.1	1002	901	-37	64	full_match	AT1G03950	AT1G03950.1	1023	901	-37	85
bookend.735.2	1	+	2358	20.8	1013634	1013723	1013719	1017878	1017961	1017961	103	25	3	full_match	AT1G03960	AT1G03960.1	2331	2326	5	32	full_match	AT1G03960	AT1G03960.1	2422	2354	68	4
bookend.735.1	1	+	1141	202.1	1018032	1018163	1018101	1019126	1019264	1019242	1492.5	386	27	full_match	AT1G03970	AT1G03970.1	1148	1141	2	-5	full_match	AT1G03970	AT1G03970.1	1190	1141	44	-5
bookend.742.2	1	-	2345	10.5	1028255	1028309	1028309	1024593	1024652	1024593	82	22	3	isoform	AT1G04000	AT1G04000.1	1014	102	-810	-3512	isoform	AT1G04000	AT1G04000.1	1267	102	-810	-3259
bookend.742.1	1	-	1057	120.7	1029106	1029138	1029107	1028050	1028167	1028050	540	154	28	full_match	AT1G04000	AT1G04000.1	1014	1002	-12	-55	exon_match	AT1G04000	AT1G04000.1	1267	1057	-12	198
bookend.747.1	1	-	2431	13.8	1035964	1036235	1036235	1031165	1031309	1031165	47	14.4	4.6	full_match	AT1G04010	AT1G04010.1	2399	2397	-2	-34	exon_match	AT1G04010	AT1G04010.1	2669	2431	-29	209
bookend.747.2	1	-	2438	7	1035964	1036235	1036235	1031165	1031309	1031165	23.8	7.3	2.3	isoform	AT1G04010	AT1G04010.1	2399	2397	-2	-34	isoform	AT1G04010	AT1G04010.1	2669	2431	-29	209
bookend.747.3	1	-	2326	3.2	1035964	1036235	1036235	1031165	1031309	1031165	10.8	3.3	1.1	isoform	AT1G04010	AT1G04010.1	2399	2292	-2	-34	isoform	AT1G04010	AT1G04010.1	2669	2326	-29	209
bookend.748.1	1	+	2402	31.5	1036482	1036616	1036533	1040132	1040229	1040229	82	15	8	isoform	AT1G04020	AT1G04020.1	2397	2394	-3	5	full_match	AT1G04020	AT1G04020.1	2476	2402	41	-33
bookend.749.1	1	+	1651	22.7	1040331	1040547	1040544	1042858	1042859	1042859	189	52	2	exon_match	AT1G04030	AT1G04030.1	1846	1651	162	-33	exon_match	AT1G04030	AT1G04030.1	1854	1651	170	-33
bookend.749.2	1	-	1059	133.8	1043857	1043912	1043864	1042361	1042474	1042365	1094	339	15.5	full_match	AT1G04040	AT1G04040.1	1063	1059	0	4	full_match	AT1G04040	AT1G04040.1	1086	1059	-23	4
bookend.752.2	1	-	940	10.2	1046897	1046902	1046898	1045545	1045769	1045545	32	6	1.8	isoform	AT1G04050	AT1G04050.1	2675	867	-2399	-52	isoform	AT1G04050	AT1G04050.3	2455	867	-2081	-52
bookend.752.1	1	-	2800	8.4	1049714	1049909	1049778	1045545	1045769	1045545	66.3	22.1	1.5	isoform	AT1G04050	AT1G04050.1	2675	2587	481	-52	full_match	AT1G04050	AT1G04050.2	2834	2748	-86	-52
bookend.752.3	1	-	2988	3.8	1049714	1049909	1049778	1045545	1045769	1045545	29.6	9.9	0.7	isoform	AT1G04050	AT1G04050.1	2675	2587	481	-52	isoform	AT1G04050	AT1G04050.2	2834	2748	-86	-52
bookend.755.1	1	-	581	313.4	1051140	1051193	1051189	1050554	1050693	1050608	1802	477	29	full_match	AT1G04070	AT1G04070.1	634	578	3	56	exon_match	AT1G04070	AT1G04070.1	690	581	-5	104
bookend.756.1	1	+	2682	120.6	1051246	1051385	1051379	1056674	1056784	1056779	630.1	156	45.2	full_match	AT1G04080	AT1G04080.1	2691	2654	37	28	full_match	AT1G04080	AT1G04080.1	2759	2682	37	-40
bookend.756.2	1	+	2783	8.2	1051246	1051385	1051379	1056674	1056784	1056779	42.7	10.6	3.1	isoform	AT1G04080	AT1G04080.3	2963	2783	68	-48	isoform	AT1G04080	AT1G04080.3	2963	2783	68	-48
bookend.756.3	1	+	2859	4.1	1051246	1051385	1051379	1056674	1056784	1056779	21.2	5.2	1.5	isoform	AT1G04080	AT1G04080.3	2963	2827	68	-48	isoform	AT1G04080	AT1G04080.3	2963	2827	68	-48
bookend.756.4	1	+	2961	8.7	1051246	1051385	1051379	1056674	1056784	1056779	45.6	11.3	3.3	isoform	AT1G04080	AT1G04080.3	2963	2827	68	-48	isoform	AT1G04080	AT1G04080.3	2963	2827	68	-48
bookend.756.5	1	+	2953	4.1	1051246	1051385	1051379	1056674	1056784	1056779	21.5	5.3	1.5	isoform	AT1G04080	AT1G04080.3	2963	2847	68	-48	isoform	AT1G04080	AT1G04080.3	2963	2847	68	-48
bookend.756.6	1	+	3060	9.2	1051246	1051385	1051379	1056674	1056784	1056779	48	11.9	3.4	isoform	AT1G04080	AT1G04080.3	2963	2847	68	-48	isoform	AT1G04080	AT1G04080.3	2963	2847	68	-48
bookend.756.7	1	+	3033	4.4	1051246	1051385	1051379	1056674	1056784	1056779	23	5.7	1.6	isoform	AT1G04080	AT1G04080.3	2963	2728	68	-48	isoform	AT1G04080	AT1G04080.3	2963	2728	68	-48
bookend.756.8	1	+	2774	4	1051246	1051385	1051379	1056674	1056784	1056779	21.1	5.2	1.5	isoform	AT1G04080	AT1G04080.3	2963	2682	68	-48	isoform	AT1G04080	AT1G04080.3	2963	2682	68	-48
bookend.756.9	1	+	3152	8.8	1051246	1051385	1051379	1056674	1056784	1056779	46.1	11.4	3.3	isoform	AT1G04080	AT1G04080.3	2963	2847	68	-48	isoform	AT1G04080	AT1G04080.3	2963	2847	68	-48
bookend.756.10	1	+	3094	4.1	1051246	1051385	1051379	1056674	1056784	1056779	21.2	5.2	1.5	isoform	AT1G04080	AT1G04080.3	2963	2682	68	-48	isoform	AT1G04080	AT1G04080.3	2963	2682	68	-48
bookend.756.11	1	+	3195	3.9	1051246	1051385	1051379	1056674	1056784	1056779	20.5	5.1	1.5	isoform	AT1G04080	AT1G04080.3	2963	2783	68	-48	isoform	AT1G04080	AT1G04080.3	2963	2783	68	-48
bookend.758.1	1	+	767	40.8	1058617	1058682	1058680	1059446	1059461	1059447	95	24	2	fragment	AT1G04090	AT1G04090.1	1965	739	1530	28	fragment	AT1G04090	AT1G04090.1	2110	767	1640	-7
bookend.758.2	1	-	2536	9.1	1063828	1063834	1063831	1061295	1061301	1061295	60	16	2	exon_match	AT1G04110	AT1G04110.1	2328	2328	47	-161	full_match	AT1G04110	AT1G04110.1	2513	2513	22	-1
bookend.760.2	1	-	5115	4.6	1070514	1070669	1070669	1064433	1064743	1064433	6	2	1.5	isoform	AT1G04120	AT1G04120.1	5277	4920	-258	-20	isoform	AT1G04120	AT1G04120.1	5620	4940	-411	170
bookend.760.1	1	-	5297	49.9	1070820	1071066	1070927	1064433	1064743	1064433	102	32	16.5	full_match	AT1G04120	AT1G04120.1	5277	5277	0	-20	exon_match	AT1G04120	AT1G04120.1	5620	5297	-153	170
bookend.764.1	1	+	1370	61.5	1073081	1073423	1073392	1075461	1075589	1075589	549	146	7	full_match	AT1G04130	AT1G04130.1	1315	1315	-34	21	exon_match	AT1G04130	AT1G04130.1	1468	1349	119	21
bookend.764.2	1	-	3023	9.8	1080482	1080619	1080554	1075414	1075675	1075544	71.9	19.5	2.7	isoform	AT1G04140	AT1G04140.1	3123	3023	-76	2	isoform	AT1G04140	AT1G04140.1	3123	3023	-76	2
bookend.764.3	1	-	3045	103.4	1080482	1080619	1080554	1075414	1075675	1075544	760.5	206.4	29	full_match	AT1G04140	AT1G04140.1	3123	3045	-76	2	full_match	AT1G04140	AT1G04140.1	3123	3045	-76	2
bookend.764.4	1	-	3062	11.6	1080482	1080619	1080554	1075414	1075675	1075544	85.1	23.1	3.2	full_match	AT1G04140	AT1G04140.2	3138	3062	-76	0	full_match	AT1G04140	AT1G04140.2	3138	3062	-76	0
bookend.769.1	1	+	5155	11.5	1086149	1086265	1086158	1096340	1096462	1096462	28	5	4	exon_match	AT1G04160	AT1G04160.1	4503	4503	-336	316	full_match	AT1G04160	AT1G04160.1	5192	5144	-11	-48
bookend.770.1	1	+	1701	290.1	1096888	1097102	1097034	1099796	1099953	1099895	2108	502	65.5	full_match	AT1G04170	AT1G04170.1	1793	1701	89	-3	exon_match	AT1G04170	AT1G04170.1	1860	1701	153	-6
bookend.780.1	1	-	1243	186.8	1108533	1108735	1108659	1106394	1106540	1106462	1339	351	37	full_match	AT1G04190	AT1G04190.1	1334	1243	-56	35	exon_match	AT1G04190	AT1G04190.1	1418	1243	-66	109
bookend.781.1	1	+	2625	35.4	1109402	1109570	1109481	1114000	1114107	1114107	180	43	12.4	full_match	AT1G04200	AT1G04200.1	2625	2625	0	0	full_match	AT1G04200	AT1G04200.1	2760	2625	87	-48
bookend.781.2	1	+	450	1.8	1113436	1113478	1113436	1114000	1114107	1114107	5	1	0.6	isoform	AT1G04200	AT1G04200.1	2625	380	3955	0	isoform	AT1G04200	AT1G04200.2	3102	380	4042	-48
bookend.782.1	1	+	3934	52.6	1114182	1114475	1114404	1119675	1119797	1119687	189	59	22	full_match	AT1G04210	AT1G04210.1	3986	3934	0	-52	full_match	AT1G04210	AT1G04210.1	4016	3934	30	-52
bookend.782.2	1	-	1646	113.3	1122350	1122723	1122470	1119645	1119806	1119780	343	104	18	full_match	AT1G04220	AT1G04220.1	1784	1646	-56	82	exon_match	AT1G04220	AT1G04220.1	2044	1646	-316	82
bookend.789.1	1	+	1369	73.9	1125446	1125567	1125549	1127989	1128193	1128193	672	230	14	full_match	AT1G04230	AT1G04230.1	1376	1344	32	25	exon_match	AT1G04230	AT1G04230.1	1999	1369	35	-595
bookend.789.2	1	-	988	101.5	1129405	1129533	1129415	1128187	1128303	1128241	904.5	348	13	exon_match	AT1G04240	AT1G04240.1	1178	988	-136	54	exon_match	AT1G04240	AT1G04240.2	1355	988	-274	93
bookend.795.1	1	+	1005	62.5	1136197	1136343	1136299	1138545	1138601	1138573	342	55	10	full_match	AT1G04250	AT1G04250.1	1087	1005	42	-40	exon_match	AT1G04250	AT1G04250.1	1317	1005	222	-90
bookend.798.2	1	+	1158	13.1	1140300	1141661	1140446	1141406	1141604	1141604	58.4	14.4	2	exon_match	AT1G04260	AT1G04260.1	838	838	-81	239	exon_match	AT1G04260	AT1G04260.1	1287	1118	169	40
bookend.798.1	1	+	1481	2.4	1140300	1141661	1140446	1141926	1141927	1141927	10.6	2.6	1	exon_match	AT1G04260	AT1G04260.1	838	838	-81	562	exon_match	AT1G04260	AT1G04260.1	1287	1118	169	363
bookend.798.4	1	-	731	327	1141347	1141374	1141365	1140569	1140636	1140634	1958	633	18	exon_match	AT1G04260	AT1G04260.1	838	731	0	107	exon_match	AT1G04260	AT1G04260.1	1287	731	-199	357
bookend.798.3	1	-	730	4709.8	1143037	1143109	1143051	1141601	1141743	1141671	30651.5	7415	413	full_match	AT1G04270	AT1G04270.1	800	730	-2	68	exon_match	AT1G04270	AT1G04270.1	923	730	-79	114
bookend.800.4	1	-	1508	20	1145744	1145872	1145772	1143529	1143540	1143538	177	39	2.9	isoform	AT1G04280	AT1G04280.1	1925	1456	-882	103	isoform	AT1G04280	AT1G04280.1	2362	1456	-1319	103
bookend.800.3	1	-	1734	20	1146392	1146483	1146418	1143529	1143540	1143538	133	61	2.9	isoform	AT1G04280	AT1G04280.1	1925	1690	-236	103	exon_match	AT1G04280	AT1G04280.2	2510	1734	-673	103
bookend.800.2	1	-	1853	100.6	1146526	1146774	1146685	1143529	1143540	1143538	1248	405	14.6	exon_match	AT1G04280	AT1G04280.1	1925	1822	31	103	exon_match	AT1G04280	AT1G04280.1	2362	1853	-406	103
bookend.800.1	1	+	523	33.2	1145856	1146721	1145936	1146458	1146459	1146459	245	61	1	antisense	AT1G04280	AT1G04280.1	1925	234	2501	-195	antisense	AT1G04280	AT1G04280.2	2510	319	2501	-632
bookend.804.3	1	-	712	429.5	1148204	1148590	1148382	1147490	1147609	1147506	2628.2	773	46	exon_match	AT1G04290	AT1G04290.1	847	696	-151	-16	exon_match	AT1G04290	AT1G04290.1	1073	712	-151	210
bookend.804.4	1	+	725	44.6	1147710	1147948	1147722	1148446	1148447	1148447	295	74	1	isoform	AT1G04295	AT1G04295.1	552	552	-58	12	isoform	AT1G04295	AT1G04295.1	552	552	-58	12
bookend.804.2	1	-	3457	64.1	1154580	1154728	1154581	1148585	1148717	1148716	346.5	92.5	11	full_match	AT1G04300	AT1G04300.1	3586	3457	-71	58	exon_match	AT1G04300	AT1G04300.1	3688	3457	-78	153
bookend.804.1	1	-	2352	15.8	1157764	1157890	1157765	1154830	1154948	1154830	12.8	9.2	3.7	isoform	AT1G04310	AT1G04310.1	2470	2298	54	67	full_match	AT1G04310	AT1G04310.2	2464	2352	-21	91
bookend.804.5	1	-	2457	14.3	1157764	1157890	1157765	1154830	1154948	1154830	11.6	8.3	3.3	full_match	AT1G04310	AT1G04310.1	2470	2403	54	67	full_match	AT1G04310	AT1G04310.1	2572	2457	-48	67
bookend.810.1	1	-	908	259.6	1164734	1164916	1164817	1162896	1163171	1162996	2105	597	44	full_match	AT1G04340	AT1G04340.1	842	808	-34	-100	full_match	AT1G04340	AT1G04340.1	1044	908	-44	92
bookend.811.1	1	+	1432	105.9	1165069	1165279	1165176	1166620	1166768	1166768	1042.5	272	11	full_match	AT1G04350	AT1G04350.1	1444	1432	12	0	exon_match	AT1G04350	AT1G04350.1	2066	1432	267	-367
bookend.813.1	1	-	1437	5.1	1167572	1168911	1168911	1167474	1167475	1167474	59	7	1	full_match	AT1G04360	AT1G04360.1	1422	1404	33	18	exon_match	AT1G04360	AT1G04360.1	1747	1437	-123	187
bookend.830.1	1	-	3390	11.1	1183633	1183708	1183703	1179384	1179406	1179384	62	12	3	isoform	AT1G04390	AT1G04390.1	2954	2931	-1	22	full_match	AT1G04390	AT1G04390.1	3466	3390	-1	75
bookend.835.1	1	-	2260	305.6	1188217	1188568	1188343	1185541	1185593	1185559	3005	930.5	69.6	exon_match	AT1G04400	AT1G04400.1	2444	2260	-174	10	exon_match	AT1G04400	AT1G04400.1	2661	2260	-353	48
bookend.835.2	1	-	2327	10.7	1188217	1188568	1188343	1185541	1185593	1185559	105	32.5	2.4	full_match	AT1G04400	AT1G04400.2	2264	2260	67	4	full_match	AT1G04400	AT1G04400.2	2422	2327	-91	4
bookend.838.1	1	-	1312	1855.1	1191314	1191475	1191349	1189031	1189242	1189186	14216	2533	254	exon_match	AT1G04410	AT1G04410.1	1484	1312	-63	109	exon_match	AT1G04410	AT1G04410.1	1613	1312	-109	192
bookend.839.1	1	+	1469	263.1	1191531	1191615	1191588	1193863	1193900	1193884	2642.7	583.9	54.7	full_match	AT1G04420	AT1G04420.1	1450	1450	-19	0	full_match	AT1G04420	AT1G04420.1	1539	1469	70	0
bookend.839.2	1	+	1474	25.7	1191531	1191615	1191588	1193863	1193900	1193884	258.3	57.1	5.3	isoform	AT1G04420	AT1G04420.1	1450	1450	-19	0	isoform	AT1G04420	AT1G04420.1	1539	1469	70	0
bookend.840.1	1	+	518	41.5	1194163	1194178	1194166	1196908	1196930	1196930	213.5	63	3	full_match	AT1G04425	AT1G04425.1	457	457	-20	41	full_match	AT1G04425	AT1G04425.1	457	457	-20	41
bookend.845.1	1	+	2235	206.8	1198036	1198292	1198260	1201417	1201530	1201526	871	268	67.2	exon_match	AT1G04430	AT1G04430.1	2379	2235	143	-1	exon_match	AT1G04430	AT1G04430.1	2593	2235	305	-53
bookend.845.2	1	+	2218	11.6	1198710	1198739	1198738	1201417	1201530	1201526	24	4	3.8	isoform	AT1G04430	AT1G04430.1	2379	2169	621	-1	isoform	AT1G04430	AT1G04430.1	2593	2169	783	-53
bookend.846.1	1	+	2077	102.5	1202167	1202402	1202283	1205798	1205919	1205803	1082	258	28	full_match	AT1G04440	AT1G04440.1	2106	2077	29	0	exon_match	AT1G04440	AT1G04440.1	2407	2077	124	-206
bookend.850.1	1	+	1013	81.1	1208521	1208804	1208673	1209872	1210002	1210002	536.5	134.5	4.9	isoform	AT1G04450	AT1G04450.1	905	878	153	128	isoform	AT1G04450	AT1G04450.1	1057	1006	153	-24
bookend.852.1	1	-	3348	51.4	1214583	1214840	1214662	1210992	1211094	1211007	368.2	151.7	9.8	full_match	AT1G04470	AT1G04470.1	3307	3307	0	-41	exon_match	AT1G04470	AT1G04470.1	3611	3348	-179	84
bookend.852.2	1	-	3425	11.3	1214583	1214840	1214662	1210992	1211094	1211007	80.8	33.3	2.2	isoform	AT1G04470	AT1G04470.1	3307	3307	0	-41	isoform	AT1G04470	AT1G04470.1	3611	3348	-179	84
bookend.855.2	1	+	767	20.5	1215893	1216106	1216096	1216983	1216984	1216984	116.5	43.9	1	isoform	AT1G04480	AT1G04480.1	648	311	2	-483	fusion	AT1G04480,AT1G04267	AT1G04480.1,AT1G04267.1	822	311	172	293
bookend.855.1	1	+	574	817.1	1215893	1216106	1216096	1217382	1217546	1217395	4643.5	1750.1	145	full_match	AT1G04480	AT1G04480.1	648	574	2	-72	exon_match	AT1G04480	AT1G04480.1	822	574	172	-76
bookend.868.1	1	+	1954	159.6	1226537	1226693	1226578	1230791	1230841	1230804	1016.5	323.5	52	full_match	AT1G04510	AT1G04510.1	1981	1954	4	-23	exon_match	AT1G04510	AT1G04510.1	2193	1954	96	-143
bookend.871.1	1	+	1387	3.4	1231450	1231752	1231625	1233913	1234033	1234033	9.6	3.4	1.2	isoform	AT1G04520	AT1G04520.1	1443	1386	48	1	isoform	AT1G04520	AT1G04520.1	1569	1386	174	1
bookend.871.2	1	+	1396	70.3	1231450	1231752	1231625	1233913	1234033	1234033	201.9	71.6	24.6	full_match	AT1G04520	AT1G04520.1	1443	1395	48	1	exon_match	AT1G04520	AT1G04520.1	1569	1395	174	1
bookend.872.1	1	-	1265	304.9	1235905	1236149	1235955	1234152	1234296	1234183	2157.5	724	70	full_match	AT1G04530	AT1G04530.1	1352	1265	-79	8	exon_match	AT1G04530	AT1G04530.1	1524	1265	-251	8
bookend.874.2	1	-	2135	19.5	1238761	1239111	1238951	1236816	1236817	1236816	54	9	1	exon_match	AT1G04540	AT1G04540.1	1806	1696	-110	-439	exon_match	AT1G04540	AT1G04540.1	2446	2135	-248	63
bookend.874.1	1	+	2059	140.3	1236892	1237165	1237143	1239102	1239253	1239202	1753	365	27	exon_match	AT1G04540	AT1G04540.1	1806	1806	-112	141	exon_match	AT1G04540	AT1G04540.1	2446	2056	390	3
bookend.876.1	1	+	1239	124.1	1240067	1240496	1240413	1242086	1242161	1242161	799	291	20	full_match	AT1G04550	AT1G04550.2	1238	1199	39	40	exon_match	AT1G04550	AT1G04550.2	1355	1235	120	4
bookend.877.1	1	+	699	121.4	1242456	1242806	1242704	1243971	1244153	1244151	960	366	7	exon_match	AT1G04555	AT1G04555.1	939	699	147	-93	exon_match	AT1G04555	AT1G04555.1	991	699	199	-93
bookend.882.1	1	-	1910	18.9	1248224	1248898	1248670	1246647	1246776	1246647	83.6	13.8	5	exon_match	AT1G04570	AT1G04570.1	1935	1830	-105	-80	exon_match	AT1G04570	AT1G04570.1	2163	1910	-206	47
bookend.891.1	1	-	4388	12.1	1257621	1257806	1257706	1252033	1252154	1252033	33	7	6.5	exon_match	AT1G04580	AT1G04580.1	4104	4104	196	-88	exon_match	AT1G04580	AT1G04580.1	4604	4388	-187	29
bookend.892.1	1	-	1339	117.4	1261416	1261489	1261421	1258574	1258680	1258576	913	257	26	full_match	AT1G04590	AT1G04590.1	1344	1339	-5	0	full_match	AT1G04590	AT1G04590.1	1409	1339	-49	21
bookend.909.1	1	+	1734	6	1279387	1279390	1279387	1281609	1281615	1281615	27	6	2	full_match	AT1G04610	AT1G04610.1	1737	1734	0	-3	full_match	AT1G04610	AT1G04610.1	1774	1734	37	-3
bookend.911.1	1	-	1583	10.8	1286479	1286580	1286560	1282742	1282795	1282742	52.3	18.5	3.7	full_match	AT1G04620	AT1G04620.1	1609	1583	-24	2	exon_match	AT1G04620	AT1G04620.1	2222	1583	-59	580
bookend.911.2	1	-	1603	18.5	1286479	1286580	1286560	1282742	1282795	1282742	89.9	31.8	6.3	isoform	AT1G04620	AT1G04620.1	1609	1583	-24	2	isoform	AT1G04620	AT1G04620.1	2222	1583	-59	580
bookend.915.1	1	-	722	665.6	1291016	1291150	1291094	1289701	1289814	1289738	4585	1283	54	full_match	AT1G04630	AT1G04630.1	745	722	-18	5	full_match	AT1G04630	AT1G04630.1	745	722	-18	5
bookend.916.2	1	+	701	51.4	1291245	1291306	1291299	1291901	1292000	1292000	314	134	5	full_match	AT1G04635	AT1G04635.1	682	682	-14	5	full_match	AT1G04635	AT1G04635.1	725	701	0	-24
bookend.916.1	1	+	912	176.5	1292037	1292111	1292110	1293269	1293404	1293404	1784.5	457	18	full_match	AT1G04640	AT1G04640.1	896	865	31	47	full_match	AT1G04640	AT1G04640.1	994	906	88	6
bookend.917.1	1	-	498	40	1294086	1294296	1294263	1293765	1293792	1293765	220	77	4	full_match	AT1G04645	AT1G04645.1	494	494	0	-4	full_match	AT1G04645	AT1G04645.1	494	494	0	-4
bookend.919.1	1	-	3319	6.7	1298899	1299018	1299002	1294666	1294827	1294666	31	8	3	exon_match	AT1G04650	AT1G04650.1	3093	3093	0	-226	full_match	AT1G04650	AT1G04650.1	3380	3319	-21	40
bookend.923.1	1	-	911	21.1	1300489	1301429	1301362	1300451	1300475	1300451	69	12	5	exon_match	AT1G04660	AT1G04660.1	1288	877	-411	-34	exon_match	AT1G04660	AT1G04660.1	1406	911	-411	84
bookend.924.1	1	+	641	181.1	1301798	1302025	1301863	1302590	1302805	1302671	984.4	268.7	18.5	full_match	AT1G04670	AT1G04670.1	697	641	3	-53	full_match	AT1G04670	AT1G04670.1	763	641	35	-87
bookend.924.2	1	+	658	52.6	1301798	1302025	1301863	1302590	1302805	1302671	286	78.1	5.4	isoform	AT1G04670	AT1G04670.1	697	641	3	-53	isoform	AT1G04670	AT1G04670.1	763	641	35	-87
bookend.924.3	1	+	737	50.7	1301798	1302025	1301863	1302590	1302805	1302671	275.6	75.2	5.2	isoform	AT1G04670	AT1G04670.1	697	641	3	-53	isoform	AT1G04670	AT1G04670.1	763	641	35	-87
bookend.926.1	1	-	1955	406.5	1307866	1307957	1307882	1303494	1303693	1303494	2676	725.5	103	full_match	AT1G04680	AT1G04680.1	1923	1921	-2	-34	full_match	AT1G04680	AT1G04680.1	2074	1955	-91	28
bookend.933.1	1	+	1394	457.7	1313385	1313635	1313563	1315612	1315772	1315729	3310.5	921.5	97	full_match	AT1G04690	AT1G04690.1	1415	1394	0	-21	exon_match	AT1G04690	AT1G04690.1	1609	1394	121	-94
bookend.934.1	1	+	3874	21.5	1316121	1316376	1316258	1320894	1320955	1320912	156	27	9	full_match	AT1G04700	AT1G04700.1	3886	3874	5	-7	exon_match	AT1G04700	AT1G04700.1	4082	3874	120	-88
bookend.937.1	1	+	1588	90.7	1321846	1321952	1321908	1324750	1324786	1324780	571	194	27	full_match	AT1G04710	AT1G04710.1	1595	1588	5	-2	full_match	AT1G04710	AT1G04710.1	1672	1588	24	-60
bookend.939.1	1	-	3264	9	1331065	1331164	1331164	1325159	1325173	1325159	17.4	5.5	1.8	isoform	AT1G04730	AT1G04730.1	2921	2921	78	-136	isoform	AT1G04730	AT1G04730.1	3201	3135	-5	61
bookend.940.1	1	-	998	808.9	1333488	1333739	1333533	1331465	1331716	1331625	9060.5	2391.5	115	exon_match	AT1G04750	AT1G04750.1	1192	998	-34	160	exon_match	AT1G04750	AT1G04750.1	1276	998	-118	160
bookend.943.1	1	+	1053	3.8	1334506	1334632	1334541	1336258	1336426	1336342	12.5	4.6	0.6	isoform	AT1G04760	AT1G04760.1	663	663	-218	272	isoform	AT1G04760	AT1G04760.1	1179	1053	9	-17
bookend.943.2	1	+	1153	55.8	1334506	1334632	1334541	1336258	1336426	1336342	186.5	68.4	9.4	exon_match	AT1G04760	AT1G04760.1	663	663	-218	272	full_match	AT1G04760	AT1G04760.1	1179	1153	9	-17
bookend.943.3	1	-	1143	119.8	1337830	1337919	1337849	1336351	1336476	1336414	155	30	21	full_match	AT1G04770	AT1G04770.1	1187	1143	0	44	exon_match	AT1G04770	AT1G04770.1	1284	1143	0	141
bookend.949.1	1	-	2953	90.7	1343382	1343782	1343678	1340602	1340823	1340645	559.5	175	21	full_match	AT1G04780	AT1G04780.1	2836	2836	94	-23	exon_match	AT1G04780	AT1G04780.1	3161	2953	-115	93
bookend.950.1	1	+	2283	85.8	1344976	1345063	1345039	1348388	1348452	1348451	839.5	209.4	24.7	full_match	AT1G04790	AT1G04790.1	2287	2283	4	0	exon_match	AT1G04790	AT1G04790.1	2751	2283	51	-417
bookend.950.2	1	+	2288	6.4	1344976	1345063	1345039	1348388	1348452	1348451	62.5	15.6	1.8	isoform	AT1G04790	AT1G04790.1	2287	2283	4	0	isoform	AT1G04790	AT1G04790.1	2751	2283	51	-417
bookend.950.3	1	-	854	284.4	1349299	1349499	1349305	1348420	1348503	1348451	1710	371	40	full_match	AT1G04800	AT1G04800.1	835	835	19	0	exon_match	AT1G04800	AT1G04800.1	1027	854	-173	0
bookend.951.1	1	+	3301	70.3	1350101	1350215	1350189	1355354	1355442	1355442	552	140	11	full_match	AT1G04810	AT1G04810.1	3311	3301	10	0	exon_match	AT1G04810	AT1G04810.1	3435	3301	110	-24
bookend.952.1	1	-	1630	1629.5	1358285	1358518	1358375	1356140	1356318	1356252	5321.8	1722.5	695.3	full_match	AT1G04820	AT1G04820.1	1703	1630	-11	62	exon_match	AT1G04820	AT1G04820.1	1971	1630	-172	169
bookend.954.1	1	-	1670	70	1361799	1362025	1361979	1358898	1359025	1358898	591.4	156.1	20.2	full_match	AT1G04830	AT1G04830.1	1654	1652	-2	-18	full_match	AT1G04830	AT1G04830.1	1735	1670	-21	44
bookend.954.2	1	-	1674	6.2	1361799	1362025	1361979	1358898	1359025	1358898	52.6	13.9	1.8	isoform	AT1G04830	AT1G04830.1	1654	1652	-2	-18	isoform	AT1G04830	AT1G04830.1	1735	1670	-21	44
bookend.956.2	1	-	1736	25.9	1368399	1368422	1368404	1365104	1365204	1365118	115	21	3.2	isoform	AT1G04850	AT1G04850.1	1573	1266	-440	1	isoform	AT1G04850	AT1G04850.2	1665	1596	-57	12
bookend.956.1	1	-	1517	501.7	1368685	1368884	1368789	1365104	1365204	1365118	5135	1325	61.8	full_match	AT1G04850	AT1G04850.1	1573	1517	-55	1	exon_match	AT1G04850	AT1G04850.1	1669	1517	-151	1
bookend.957.1	1	-	3416	46	1373027	1373130	1373098	1369052	1369252	1369052	311	95	15	full_match	AT1G04860	AT1G04860.1	3418	3415	-3	-1	full_match	AT1G04860	AT1G04860.1	3438	3416	-5	17
bookend.958.3	1	-	1457	196.9	1375712	1375771	1375716	1373279	1373355	1373297	1832	466	43	full_match	AT1G04870	AT1G04870.2	1567	1457	-46	64	exon_match	AT1G04870	AT1G04870.2	1626	1457	-105	64
bookend.958.2	1	-	1594	9	1378303	1378325	1378304	1375882	1375936	1375898	14	6	2.4	isoform	AT1G04880	AT1G04880.1	1587	1494	-881	-62	isoform	AT1G04880	AT1G04880.1	1767	1556	-924	75
bookend.958.1	1	-	1706	68.2	1379116	1379406	1379242	1375882	1375936	1375898	327	131	18.6	full_match	AT1G04880	AT1G04880.1	1587	1587	57	-62	full_match	AT1G04880	AT1G04880.1	1767	1692	14	75
bookend.961.1	1	-	2030	27.9	1382855	1383186	1383077	1380852	1380951	1380852	185	45	9	exon_match	AT1G04890	AT1G04890.1	2023	1552	478	471	exon_match	AT1G04890	AT1G04890.1	2023	1552	478	471
bookend.963.1	1	+	1727	47.5	1383822	1383906	1383853	1387803	1387913	1387901	392.9	119.5	10.3	full_match	AT1G04900	AT1G04900.1	1734	1721	13	6	full_match	AT1G04900	AT1G04900.1	1734	1721	13	6
bookend.963.2	1	+	1732	7.8	1383822	1383906	1383853	1387803	1387913	1387901	64.9	19.7	1.7	isoform	AT1G04900	AT1G04900.1	1734	1721	13	6	isoform	AT1G04900	AT1G04900.1	1734	1721	13	6
bookend.963.3	1	-	1903	48.6	1391097	1391404	1391188	1387849	1387932	1387871	322.2	98.1	16.5	full_match	AT1G04910	AT1G04910.1	1903	1902	1	1	exon_match	AT1G04910	AT1G04910.1	2097	1903	-193	1
bookend.963.4	1	-	1928	10.5	1391097	1391404	1391188	1387849	1387932	1387871	69.8	21.2	3.6	isoform	AT1G04910	AT1G04910.1	1903	1902	1	1	isoform	AT1G04910	AT1G04910.1	2097	1903	-193	1
bookend.963.5	1	-	1972	4.2	1391097	1391404	1391188	1387849	1387932	1387871	27.9	8.5	1.4	isoform	AT1G04910	AT1G04910.1	1903	1902	1	1	isoform	AT1G04910	AT1G04910.1	2097	1903	-193	1
bookend.963.6	1	-	2048	4.5	1391097	1391404	1391188	1387849	1387932	1387871	30.1	9.2	1.5	isoform	AT1G04910	AT1G04910.1	1903	1902	1	1	isoform	AT1G04910	AT1G04910.1	2097	1903	-193	1
bookend.965.8	1	-	1311	27.4	1399014	1399079	1399046	1396291	1396337	1396291	181.5	53	4	full_match	AT1G04930	AT1G04930.1	1317	1310	-7	-1	full_match	AT1G04930	AT1G04930.1	1406	1311	-76	19
bookend.965.3	1	+	916	6.2	1399180	1399247	1399234	1400721	1400850	1400723	49.2	12.4	1.3	fusion	AT1G04945,AT1G04940	AT1G04945.3,AT1G04940.1	2532	916	53	-47	fusion	AT1G04945,AT1G04940	AT1G04945.3,AT1G04940.1	2532	916	53	-107
bookend.965.4	1	+	1038	387.7	1399180	1399247	1399234	1400721	1400850	1400723	3083.3	777.6	78.7	full_match	AT1G04940	AT1G04940.1	1138	1038	53	-47	exon_match	AT1G04940	AT1G04940.1	1198	1038	53	-107
bookend.965.1	1	+	1599	8.1	1400895	1400941	1400907	1402932	1403112	1403112	57.1	16.3	2.1	isoform	AT1G04945	AT1G04945.1	1626	1599	0	0	full_match	AT1G04945	AT1G04945.4	1596	1590	6	9
bookend.965.2	1	+	1701	26	1400895	1400941	1400907	1402932	1403112	1403112	183.9	52.7	6.9	full_match	AT1G04945	AT1G04945.2	1635	1635	0	66	full_match	AT1G04945	AT1G04945.2	1698	1692	6	9
bookend.965.5	1	-	2223	6	1407479	1407523	1407497	1403084	1403188	1403094	64	8.6	1.6	isoform	AT1G04950	AT1G04950.3	2328	2222	1	10	isoform	AT1G04950	AT1G04950.3	2362	2223	-33	10
bookend.965.6	1	-	2096	84.6	1407479	1407523	1407497	1403084	1403188	1403094	901.4	120.7	23.1	full_match	AT1G04950	AT1G04950.2	2110	2096	-4	10	full_match	AT1G04950	AT1G04950.2	2140	2096	-34	10
bookend.965.7	1	-	2211	11.7	1407479	1407523	1407497	1403084	1403188	1403094	124.6	16.7	3.2	full_match	AT1G04950	AT1G04950.1	2192	2182	29	10	full_match	AT1G04950	AT1G04950.1	2254	2211	-33	10
bookend.966.1	1	-	1271	187	1410683	1410996	1410778	1407786	1407902	1407808	1280	335	20	full_match	AT1G04960	AT1G04960.1	1369	1271	-90	8	exon_match	AT1G04960	AT1G04960.1	1450	1271	-155	24
bookend.967.1	1	+	1695	126.8	1411082	1411188	1411178	1413591	1413680	1413622	1176	193.4	28.3	full_match	AT1G04970	AT1G04970.1	1709	1695	9	-5	full_match	AT1G04970	AT1G04970.1	1791	1695	91	-5
bookend.967.2	1	+	1733	22.2	1411082	1411188	1411178	1413591	1413680	1413622	206.2	33.9	5	isoform	AT1G04970	AT1G04970.1	1709	1695	9	-5	full_match	AT1G04970	AT1G04970.2	1828	1733	91	-4
bookend.967.4	1	+	1608	7.6	1411082	1411188	1411178	1413591	1413680	1413622	70.8	11.6	1.7	isoform	AT1G04970	AT1G04970.1	1709	1570	9	-5	isoform	AT1G04970	AT1G04970.2	1828	1608	91	-4
bookend.967.3	1	-	1551	101.7	1416035	1416183	1416155	1413665	1413774	1413696	551	95	17	full_match	AT1G04980	AT1G04980.1	1593	1540	11	53	full_match	AT1G04980	AT1G04980.1	1667	1551	-63	53
bookend.968.3	1	-	952	452.6	1418309	1418489	1418441	1416334	1416414	1416342	4060.5	820	32	full_match	AT1G04985	AT1G04985.1	993	952	-41	0	exon_match	AT1G04985	AT1G04985.1	1539	952	-586	1
bookend.968.1	1	-	1572	4.6	1421572	1421867	1421642	1419088	1419171	1419138	26.8	11.9	0.9	isoform	AT1G04990	AT1G04990.1	1838	1572	-147	59	exon_match	AT1G04990	AT1G04990.5	1815	1572	-197	46
bookend.968.2	1	-	1632	87.6	1421572	1421867	1421642	1419088	1419171	1419138	507.8	225.4	17.2	exon_match	AT1G04990	AT1G04990.1	1838	1632	-147	59	exon_match	AT1G04990	AT1G04990.1	1921	1632	-221	68
bookend.968.4	1	-	1602	4.5	1421572	1421867	1421642	1419088	1419171	1419138	26.4	11.7	0.9	isoform	AT1G04990	AT1G04990.1	1838	1602	-147	59	isoform	AT1G04990	AT1G04990.1	1921	1602	-221	68
bookend.977.3	1	+	948	17.7	1425458	1425597	1425589	1428528	1428742	1428623	162.5	49.5	1.1	exon_match	AT1G05000	AT1G05000.1	1104	945	-3	-159	exon_match	AT1G05000	AT1G05000.1	1245	948	51	-246
bookend.977.2	1	+	582	18.4	1427614	1427891	1427834	1428528	1428742	1428623	144.5	48.5	1.1	isoform	AT1G05000	AT1G05000.1	1104	518	2242	-159	fragment	AT1G05000	AT1G05000.3	2909	582	2296	-246
bookend.977.4	1	+	514	4.9	1427997	1428017	1428016	1428528	1428742	1428623	18	4	0.3	isoform	AT1G05000	AT1G05000.1	1104	460	2424	-159	isoform	AT1G05000	AT1G05000.3	2909	460	2478	-246
bookend.977.1	1	+	443	56	1428082	1428103	1428087	1428528	1428742	1428623	128	35	3.5	fragment	AT1G05000	AT1G05000.1	1104	443	2495	-159	fragment	AT1G05000	AT1G05000.3	2909	443	2549	-246
bookend.984.1	1	-	1194	97.9	1432730	1432925	1432759	1431248	1431319	1431260	764	232	31	full_match	AT1G05010	AT1G05010.1	1364	1194	-99	71	exon_match	AT1G05010	AT1G05010.1	1529	1194	-251	84
bookend.988.1	1	-	1819	21.5	1441263	1441567	1441440	1438134	1438135	1438134	160	62	1	full_match	AT1G05030	AT1G05030.1	1779	1779	23	-17	full_match	AT1G05030	AT1G05030.1	1883	1796	23	87
bookend.1005.2	1	-	733	3	1448149	1448619	1448503	1447573	1447581	1447580	22.8	5.3	2	isoform	AT1G05040	AT1G05040.2	996	678	55	212	isoform	AT1G05040	AT1G05040.2	996	678	55	212
bookend.1005.1	1	-	668	31.7	1448149	1448619	1448503	1447645	1447646	1447645	245.2	56.7	1	isoform	AT1G05040	AT1G05040.2	996	613	55	277	isoform	AT1G05040	AT1G05040.2	996	613	55	277
bookend.1006.2	1	-	1451	69.1	1450855	1450953	1450856	1448699	1448792	1448731	417	146	17	full_match	AT1G05055	AT1G05055.1	1496	1451	-31	14	exon_match	AT1G05055	AT1G05055.1	1597	1451	-45	101
bookend.1006.1	1	-	978	149.4	1452865	1453025	1452877	1450959	1451094	1451057	1578	393	18	full_match	AT1G05060	AT1G05060.1	1001	973	5	28	full_match	AT1G05060	AT1G05060.1	1029	973	5	56
bookend.1007.1	1	-	661	88.9	1455171	1455477	1455316	1454655	1454837	1454655	772	149	8	exon_match	AT1G05065	AT1G05065.1	252	252	96	-313	full_match	AT1G05065	AT1G05065.1	717	661	-6	50
bookend.1008.1	1	-	849	295.9	1458582	1458814	1458697	1457038	1457104	1457043	2250.3	727.8	30.2	full_match	AT1G05070	AT1G05070.1	877	830	-47	-19	exon_match	AT1G05070	AT1G05070.1	991	849	-105	37
bookend.1008.2	1	-	867	27.3	1458582	1458814	1458697	1457038	1457104	1457043	207.7	67.2	2.8	isoform	AT1G05070	AT1G05070.1	877	830	-47	-19	isoform	AT1G05070	AT1G05070.1	991	849	-105	37
bookend.1019.1	1	+	2540	14.7	1463083	1463328	1463110	1465740	1465893	1465893	91.8	25.8	3.1	isoform	AT1G05090	AT1G05090.1	2121	2121	-91	271	fusion	AT1G05087,AT1G05090	AT1G05087.1,AT1G05090.1	1514	1514	3	18
bookend.1019.2	1	+	2660	14.1	1463083	1463328	1463110	1465740	1465893	1465893	87.7	24.7	2.9	isoform	AT1G05090	AT1G05090.1	2121	2121	-91	271	fusion	AT1G05087,AT1G05090	AT1G05087.2,AT1G05090.1	1514	1514	-3	18
bookend.1027.1	1	+	1296	27.7	1469514	1469610	1469603	1470819	1470899	1470899	196	33	8	full_match	AT1G05100	AT1G05100.1	1272	1272	-6	18	full_match	AT1G05100	AT1G05100.1	1341	1278	63	18
bookend.1029.1	1	-	2754	52.9	1476075	1476298	1476095	1471399	1471498	1471399	460	158	6	full_match	AT1G05120	AT1G05120.1	2731	2731	17	-6	full_match	AT1G05120	AT1G05120.1	2886	2754	-55	77
bookend.1037.1	1	+	1459	178.3	1482506	1482718	1482591	1483987	1484091	1484050	1491	474	34	full_match	AT1G05140	AT1G05140.1	1509	1459	44	-6	full_match	AT1G05140	AT1G05140.1	1514	1459	46	-9
bookend.1037.2	1	-	2832	83	1486764	1487097	1486932	1484043	1484195	1484100	497	115	19	full_match	AT1G05150	AT1G05150.1	2894	2832	-28	34	full_match	AT1G05150	AT1G05150.1	2961	2832	-95	34
bookend.1038.1	1	-	1994	14.2	1494238	1494286	1494240	1490989	1491151	1490989	88.1	20.5	4.6	exon_match	AT1G05170	AT1G05170.1	1881	1873	-8	-121	fragment	AT1G05160	AT1G05160.1	2136	16	3235	3612
bookend.1038.2	1	-	2003	41.7	1494238	1494286	1494240	1490989	1491151	1490989	259.9	60.5	13.4	exon_match	AT1G05170	AT1G05170.2	1837	1829	-8	-174	full_match	AT1G05170	AT1G05170.2	2027	2003	-8	16
bookend.1046.1	1	-	1816	92.7	1501730	1501973	1501818	1498205	1498270	1498206	774.5	240	31	full_match	AT1G05180	AT1G05180.1	1915	1816	-6	93	exon_match	AT1G05180	AT1G05180.1	2044	1816	-135	93
bookend.1047.1	1	-	894	1592.5	1503769	1503877	1503824	1502278	1502417	1502378	13684	4658	140.5	full_match	AT1G05190	AT1G05190.1	935	894	-6	35	exon_match	AT1G05190	AT1G05190.1	1051	894	-29	128
bookend.1048.2	1	+	3240	9	1504876	1505027	1505026	1509108	1509150	1509150	60	14	2.1	isoform	AT1G05200	AT1G05200.2	3305	3236	67	-2	isoform	AT1G05200	AT1G05200.2	3305	3236	67	-2
bookend.1048.4	1	+	3322	8.5	1505249	1505424	1505249	1509108	1509150	1509150	21	5	1.9	full_match	AT1G05200	AT1G05200.1	3257	3255	-67	-2	full_match	AT1G05200	AT1G05200.1	3388	3322	64	-2
bookend.1048.3	1	-	452	941.6	1510257	1510306	1510281	1509190	1509219	1509207	5392	1326	31	exon_match	AT1G05205	AT1G05205.1	557	452	0	105	exon_match	AT1G05205	AT1G05205.1	617	452	-60	105
bookend.1048.1	1	+	755	105	1510350	1510432	1510418	1511662	1511684	1511683	701	161	10	full_match	AT1G05210	AT1G05210.1	770	755	15	0	full_match	AT1G05210	AT1G05210.1	770	755	15	0
bookend.1051.3	1	-	2926	2.9	1517245	1517336	1517256	1512779	1513026	1512779	22	7	0.6	isoform	AT1G05230	AT1G05230.4	2974	2692	-1549	-121	fragment	AT1G05230	AT1G05230.8	3231	2398	-833	-608
bookend.1051.1	1	-	3006	14.6	1518690	1518900	1518802	1512779	1513026	1512779	51.4	12.2	2.9	exon_match	AT1G05230	AT1G05230.2	2888	2885	-3	-121	exon_match	AT1G05230	AT1G05230.2	2983	2885	-98	-121
bookend.1051.2	1	-	3020	12.9	1518690	1518900	1518802	1512779	1513026	1512779	45.6	10.8	2.5	isoform	AT1G05230	AT1G05230.2	2888	2885	-3	-121	isoform	AT1G05230	AT1G05230.4	2974	2885	-3	-121
bookend.1059.1	1	+	718	18.6	1523572	1524491	1523663	1524373	1524381	1524381	159	25.5	2	intergenic	NA	NA	0	0	NA	NA	exon_match	AT1G04357	AT1G04357.1	509	406	103	312
bookend.1072.1	1	+	957	17.3	1530113	1530114	1530113	1531422	1531429	1531426	0.8	0.8	5.1	isoform	AT1G05260	AT1G05260.1	1209	923	347	-13	isoform	AT1G05260	AT1G05260.1	1254	923	347	-58
bookend.1072.3	1	+	957	3.1	1530113	1530114	1530113	1531422	1531429	1531426	0.1	0.1	0.9	isoform	AT1G05260	AT1G05260.1	1209	923	347	-13	isoform	AT1G05260	AT1G05260.1	1254	923	347	-58
bookend.1073.1	1	-	1366	179.1	1534278	1534495	1534390	1531639	1531644	1531640	1670	590	20.2	full_match	AT1G05270	AT1G05270.1	1386	1366	-20	0	exon_match	AT1G05270	AT1G05270.1	1743	1366	-377	0
bookend.1082.1	1	-	1313	8.1	1540087	1540703	1540651	1539053	1539090	1539053	65	15	2	full_match	AT1G05290	AT1G05290.1	1126	1126	89	-98	full_match	AT1G05290	AT1G05290.1	1126	1126	89	-98
bookend.1092.1	1	-	1495	9.1	1547086	1547896	1547826	1544962	1544963	1544962	75	17	1	exon_match	AT1G05300	AT1G05300.1	1375	1352	-23	-143	full_match	AT1G05300	AT1G05300.1	1554	1495	-23	36
bookend.1101.2	1	+	2031	5.3	1553542	1553641	1553602	1556846	1556847	1556847	20	6.6	0.7	fragment	AT1G05320	AT1G05320.1	2643	2026	-5	-886	fragment	AT1G05320	AT1G05320.1	2794	2031	35	-997
bookend.1101.1	1	+	2651	50.4	1553542	1553641	1553602	1557696	1557799	1557745	189.5	62.4	16.5	full_match	AT1G05320	AT1G05320.2	2639	2639	0	12	full_match	AT1G05320	AT1G05320.2	2639	2639	0	12
bookend.1101.3	1	+	1892	2.6	1554489	1554795	1554794	1556846	1556847	1556847	17	3	0.3	isoform	AT1G05320	AT1G05320.1	2643	1874	1187	-886	fragment	AT1G05320	AT1G05320.9	2930	1892	310	-997
bookend.1102.1	1	-	578	213.7	1559679	1559933	1559756	1558829	1558916	1558829	1476	254	5	exon_match	AT1G05340	AT1G05340.1	711	564	-147	-14	exon_match	AT1G05340	AT1G05340.1	791	578	-161	52
bookend.1104.1	1	-	1652	139.1	1564042	1564165	1564147	1560676	1560756	1560676	1138	288	40	full_match	AT1G05350	AT1G05350.1	1627	1627	24	-1	exon_match	AT1G05350	AT1G05350.1	1913	1651	-262	-1
bookend.1106.1	1	+	1700	88.3	1564546	1564711	1564549	1567427	1567473	1567461	733.4	190.9	16.5	full_match	AT1G05360	AT1G05360.1	1656	1652	-48	-4	full_match	AT1G05360	AT1G05360.1	1763	1700	59	-4
bookend.1106.2	1	+	1958	20.4	1564546	1564711	1564549	1567427	1567473	1567461	169.6	44.1	3.8	isoform	AT1G05360	AT1G05360.1	1656	1652	-48	-4	full_match	AT1G05360	AT1G05360.3	1990	1943	-15	-47
bookend.1109.3	1	-	1293	2.2	1570441	1570624	1570608	1569156	1569308	1569156	33	5	1	isoform	AT1G05370	AT1G05370.1	1480	1029	-1672	-35	isoform	AT1G05370	AT1G05370.1	1714	1064	-1861	10
bookend.1109.2	1	-	1413	3	1571636	1571637	1571637	1569156	1569308	1569156	1	1	1.4	isoform	AT1G05370	AT1G05370.1	1480	1254	-643	-35	isoform	AT1G05370	AT1G05370.1	1714	1289	-832	10
bookend.1109.1	1	-	1706	4.7	1572233	1572491	1572471	1569156	1569308	1569156	38	9	2.1	exon_match	AT1G05370	AT1G05370.1	1480	1480	191	-35	full_match	AT1G05370	AT1G05370.1	1714	1704	2	10
bookend.1111.1	1	+	4134	44.3	1576838	1576887	1576859	1582585	1582614	1582609	447	106	10	full_match	AT1G05380	AT1G05380.2	4136	4131	-3	-5	full_match	AT1G05380	AT1G05380.2	4229	4134	38	-57
bookend.1111.2	1	-	753	244.7	1583647	1583823	1583662	1582543	1582608	1582607	2509.6	507.5	2	full_match	AT1G05385	AT1G05385.1	746	690	-56	-63	full_match	AT1G05385	AT1G05385.1	788	690	-98	-63
bookend.1112.2	1	+	938	10	1584067	1584092	1584072	1585362	1585363	1585363	69	10	1	full_match	AT1G05400	AT1G05400.1	996	938	0	-58	full_match	AT1G05400	AT1G05400.1	996	938	0	-58
bookend.1112.1	1	-	1655	116.4	1587642	1587841	1587730	1585338	1585436	1585409	1274	318	24	full_match	AT1G05410	AT1G05410.1	1742	1655	-48	39	full_match	AT1G05410	AT1G05410.1	1758	1655	-64	39
bookend.1118.1	1	+	1020	62.5	1589976	1590090	1589992	1590865	1591012	1591012	480.5	127	7	exon_match	AT1G05420	AT1G05420.1	681	681	-80	259	full_match	AT1G05420	AT1G05420.2	1040	1020	20	0
bookend.1124.1	1	-	1029	177.2	1595778	1595902	1595783	1594055	1594142	1594059	1493	327	31	full_match	AT1G05430	AT1G05430.1	1067	1029	-35	3	exon_match	AT1G05430	AT1G05430.1	1176	1029	-140	7
bookend.1125.1	1	-	1563	30.9	1597480	1597926	1597884	1596006	1596202	1596006	186	38	10	full_match	AT1G05440	AT1G05440.1	1527	1527	36	0	full_match	AT1G05440	AT1G05440.1	1619	1563	-56	0
bookend.1130.1	1	+	850	102.4	1599905	1599998	1599908	1601206	1601223	1601223	791.5	218	5.5	full_match	AT1G05450	AT1G05450.2	839	839	-2	9	full_match	AT1G05450	AT1G05450.2	874	841	33	9
bookend.1130.4	1	+	477	9.3	1600378	1600503	1600453	1601206	1601223	1601223	41	16	0.5	full_match	AT1G05450	AT1G05450.1	464	464	0	13	full_match	AT1G05450	AT1G05450.1	464	464	0	13
bookend.1130.2	1	-	3329	17.6	1604895	1605040	1605025	1601191	1601279	1601191	83.4	36.3	4.7	full_match	AT1G05460	AT1G05460.1	3375	3329	-2	44	full_match	AT1G05460	AT1G05460.1	3382	3329	-9	44
bookend.1130.3	1	-	3333	8.6	1604895	1605040	1605025	1601191	1601279	1601191	40.6	17.7	2.3	isoform	AT1G05460	AT1G05460.1	3375	3329	-2	44	isoform	AT1G05460	AT1G05460.1	3382	3329	-9	44
bookend.1132.1	1	-	2606	25.7	1611288	1611815	1611565	1607308	1607349	1607308	138.5	48.5	4	exon_match	AT1G05470	AT1G05470.1	2696	2558	-138	-48	exon_match	AT1G05470	AT1G05470.1	2988	2606	-275	107
bookend.1142.1	1	-	4600	27.8	1623314	1623550	1623451	1618600	1618678	1618600	271.5	89	6	full_match	AT1G05490	AT1G05490.1	4600	4599	-1	-1	full_match	AT1G05490	AT1G05490.1	4735	4600	-38	97
bookend.1146.1	1	+	2157	119.1	1624882	1625125	1625008	1629114	1629260	1629188	878	276	45	isoform	AT1G05500	AT1G05500.1	2110	2020	54	-36	isoform	AT1G05500	AT1G05500.1	2211	2020	90	-101
bookend.1153.1	1	-	2803	56.6	1635729	1635928	1635806	1630777	1630946	1630777	299	105.3	20	exon_match	AT1G05520	AT1G05520.1	2586	2586	95	-122	exon_match	AT1G05520	AT1G05520.1	2944	2732	-212	-71
bookend.1153.2	1	-	2539	5.8	1635729	1635928	1635806	1630777	1630946	1630777	30.5	10.7	2	isoform	AT1G05520	AT1G05520.1	2586	2322	95	-122	isoform	AT1G05520	AT1G05520.1	2944	2468	-212	-71
bookend.1159.1	1	+	1222	5.8	1639087	1639374	1639288	1640848	1640864	1640863	28.9	10	1.5	isoform	AT1G05540	AT1G05540.1	1270	1170	3	52	isoform	AT1G05540	AT1G05540.2	1472	1222	66	-16
bookend.1159.2	1	+	1319	47.6	1639087	1639374	1639288	1640848	1640864	1640863	239.1	83	12.5	full_match	AT1G05540	AT1G05540.1	1270	1267	3	52	full_match	AT1G05540	AT1G05540.1	1401	1319	66	-16
bookend.1161.1	1	-	1295	7.9	1642595	1642761	1642664	1641067	1641136	1641067	61	12	1.9	full_match	AT1G05550	AT1G05550.1	1263	1263	2	-30	full_match	AT1G05550	AT1G05550.1	1333	1265	-68	-30
bookend.1162.1	1	-	327	629.9	1643830	1643924	1643889	1643366	1643650	1643562	4070.3	915.3	34.5	isoform	AT1G05550	AT1G05550.3	1597	251	-28	2604	isoform	AT1G05550	AT1G05550.3	1597	251	-28	2604
bookend.1164.1	1	-	1576	98	1647124	1647269	1647149	1645456	1645574	1645573	1433	396	7	full_match	AT1G05560	AT1G05560.1	1650	1574	2	76	exon_match	AT1G05560	AT1G05560.2	2136	1576	-286	274
bookend.1166.1	1	-	6190	27.2	1659430	1659529	1659441	1647650	1647754	1647750	128	25	10	full_match	AT1G05570	AT1G05570.1	6231	6186	4	45	exon_match	AT1G05570	AT1G05570.1	6536	6190	-170	176
bookend.1170.1	1	-	1443	22.1	1664290	1664817	1664435	1662389	1662466	1662465	267	101	3	full_match	AT1G05577	AT1G05577.1	1502	1406	37	96	exon_match	AT1G05577	AT1G05577.1	1520	1406	37	114
bookend.1172.1	1	-	2913	172.1	1668849	1668997	1668903	1665361	1665485	1665393	1566	354	34	full_match	AT1G05580	AT1G05580.1	2842	2842	1	-70	full_match	AT1G05580	AT1G05580.1	2972	2913	-21	38
bookend.1173.2	1	+	2131	46	1669290	1669472	1669349	1671858	1671876	1671876	261	87	10	full_match	AT1G05590	AT1G05590.1	2131	2131	0	0	full_match	AT1G05590	AT1G05590.3	2157	2131	0	-26
bookend.1173.1	1	+	1774	28.6	1671900	1671955	1671925	1673788	1673836	1673836	291	86	5	full_match	AT1G05600	AT1G05600.2	1784	1764	-10	-20	full_match	AT1G05600	AT1G05600.1	1795	1774	10	-11
bookend.1173.4	1	-	351	3.1	1674236	1674261	1674247	1673804	1673805	1673804	13	3	0.4	isoform	AT1G05610	AT1G05610.1	1465	277	-1687	-56	isoform	AT1G05610	AT1G05610.2	1606	277	-1810	-56
bookend.1173.3	1	-	1678	4	1675845	1676091	1676091	1673804	1673805	1673804	36	7	0.6	exon_match	AT1G05610	AT1G05610.1	1465	1465	157	-56	full_match	AT1G05610	AT1G05610.1	1608	1608	14	-56
bookend.1178.1	1	+	1268	116.3	1678925	1679236	1679165	1681668	1681711	1681706	1008.5	251.5	19	full_match	AT1G05620	AT1G05620.1	1280	1268	8	-4	exon_match	AT1G05620	AT1G05620.1	1557	1268	285	-4
bookend.1178.2	1	+	666	6.3	1680745	1680789	1680779	1681668	1681711	1681706	12	7	1	isoform	AT1G05620	AT1G05620.1	1280	532	1622	-4	isoform	AT1G05620	AT1G05620.1	1557	532	1899	-4
bookend.1180.1	1	+	3963	22.5	1682158	1682649	1682223	1687380	1687460	1687446	72	30	12	exon_match	AT1G05630	AT1G05630.2	3648	3648	-223	92	full_match	AT1G05630	AT1G05630.2	3875	3875	-5	83
bookend.1180.3	1	-	4591	2.6	1688921	1689886	1689886	1685113	1685114	1685113	12.9	2.6	1	exon_match	AT1G05640	AT1G05640.1	1884	1884	385	-2322	exon_match	AT1G05640	AT1G05640.1	2338	2269	-69	-2322
bookend.1180.2	1	-	2473	12.5	1688921	1689886	1689886	1687230	1687335	1687231	61.1	12.4	6	exon_match	AT1G05640	AT1G05640.1	1884	1884	385	-204	exon_match	AT1G05640	AT1G05640.1	2338	2269	-69	-204
bookend.1190.2	1	-	3231	6.7	1700862	1701101	1701029	1697586	1697587	1697586	42.5	12	1	full_match	AT1G05670	AT1G05670.1	3227	3227	4	0	full_match	AT1G05670	AT1G05670.1	3273	3227	4	46
bookend.1190.1	1	-	1487	2.8	1702663	1702749	1702746	1701118	1701192	1701118	13.5	6	2	full_match	AT1G05675	AT1G05675.1	1493	1487	-3	3	full_match	AT1G05675	AT1G05675.1	1493	1487	-3	3
bookend.1191.1	1	-	1521	101.3	1704609	1704717	1704691	1703059	1703099	1703088	1081	261	22	full_match	AT1G05680	AT1G05680.1	1518	1518	0	-3	exon_match	AT1G05680	AT1G05680.1	1755	1521	-147	87
bookend.1196.1	1	+	1642	14.7	1706714	1707107	1707008	1709326	1709357	1709327	185.5	49.5	4	full_match	AT1G05690	AT1G05690.1	1660	1640	-2	-20	exon_match	AT1G05690	AT1G05690.1	1948	1642	273	-33
bookend.1205.2	1	+	723	80.2	1714841	1715369	1715360	1717177	1717272	1717270	470.5	129.9	9.4	exon_match	AT1G05710	AT1G05710.3	1140	723	411	-6	exon_match	AT1G05710	AT1G05710.3	1286	723	543	-20
bookend.1205.3	1	+	1181	4.7	1714841	1715369	1715360	1717177	1717272	1717270	27.3	7.5	0.6	exon_match	AT1G05710	AT1G05710.4	767	762	-419	-5	full_match	AT1G05710	AT1G05710.4	1183	1178	-3	-5
bookend.1205.4	1	+	1181	25	1714841	1715369	1715360	1717177	1717272	1717270	147	40.6	2.9	exon_match	AT1G05710	AT1G05710.4	767	762	-419	-5	full_match	AT1G05710	AT1G05710.4	1183	1178	-3	-5
bookend.1205.5	1	+	707	28.8	1714841	1715369	1715360	1717177	1717272	1717270	169	46.7	3.4	isoform	AT1G05710	AT1G05710.2	1200	707	411	0	exon_match	AT1G05710	AT1G05710.6	1270	707	543	-20
bookend.1205.6	1	+	1534	9.3	1714841	1715369	1715360	1717177	1717272	1717270	54.6	15.1	1.1	exon_match	AT1G05710	AT1G05710.1	878	873	-661	-5	exon_match	AT1G05710	AT1G05710.1	2039	1534	488	-17
bookend.1205.7	1	+	1165	9.8	1714841	1715369	1715360	1717177	1717272	1717270	57.5	15.9	1.1	isoform	AT1G05710	AT1G05710.4	767	746	-419	-5	isoform	AT1G05710	AT1G05710.7	1991	1165	500	-6
bookend.1205.1	1	+	869	38.1	1715852	1716019	1715910	1717177	1717272	1717270	157	55	4.5	isoform	AT1G05710	AT1G05710.1	878	758	-111	-5	exon_match	AT1G05710	AT1G05710.12	1924	869	1038	-17
bookend.1206.1	1	-	753	754.5	1718841	1718964	1718881	1717433	1717490	1717447	6078	1488	22	full_match	AT1G05720	AT1G05720.1	782	753	-28	1	full_match	AT1G05720	AT1G05720.1	840	753	-28	59
bookend.1207.1	1	+	763	27.6	1719014	1719167	1719017	1720326	1720383	1720383	160	33	3	exon_match	AT1G05730	AT1G05730.1	1146	683	463	80	exon_match	AT1G05730	AT1G05730.1	1430	763	463	-204
bookend.1212.1	1	+	2012	14	1721437	1721605	1721508	1723432	1723520	1723520	113	49	2	exon_match	AT1G05750	AT1G05750.1	3226	2012	0	-1214	exon_match	AT1G05750	AT1G05750.1	3226	2012	0	-1214
bookend.1212.2	1	-	776	34.6	1724313	1724693	1724494	1723599	1723867	1723599	273	56	8	exon_match	AT1G05760	AT1G05760.1	634	634	8	-134	exon_match	AT1G05760	AT1G05760.1	658	642	-16	-134
bookend.1213.1	1	-	698	11.5	1726111	1726371	1726230	1725383	1725384	1725383	114	30	1	full_match	AT1G05770	AT1G05770.1	747	694	-53	-4	full_match	AT1G05770	AT1G05770.1	785	694	-91	-4
bookend.1214.1	1	+	689	89.3	1726450	1726644	1726628	1728377	1728420	1728416	766	221	11	full_match	AT1G05780	AT1G05780.1	698	677	21	12	exon_match	AT1G05780	AT1G05780.1	864	689	71	-104
bookend.1220.1	1	+	710	175.6	1730214	1730286	1730248	1732599	1732663	1732602	1417.6	284.3	10.2	full_match	AT1G05785	AT1G05785.1	734	710	0	-24	full_match	AT1G05785	AT1G05785.1	772	710	7	-55
bookend.1220.2	1	+	963	13.4	1730214	1730286	1730248	1732599	1732663	1732602	108.4	21.7	0.8	isoform	AT1G05785	AT1G05785.1	734	710	0	-24	isoform	AT1G05785	AT1G05785.4	970	926	7	-37
bookend.1221.1	1	+	2474	46.3	1732796	1732898	1732876	1737466	1737508	1737508	432.6	116.9	11.9	isoform	AT1G05790	AT1G05790.2	2477	2455	6	19	full_match	AT1G05790	AT1G05790.3	2614	2474	75	-65
bookend.1221.2	1	+	2490	11.9	1732796	1732898	1732876	1737466	1737508	1737508	111.4	30.1	3.1	full_match	AT1G05790	AT1G05790.2	2477	2471	6	19	full_match	AT1G05790	AT1G05790.2	2605	2490	40	-75
bookend.1235.1	1	+	1442	126.6	1744682	1744807	1744779	1747524	1747717	1747717	1394	356.3	13	full_match	AT1G05805	AT1G05805.1	1425	1418	7	24	exon_match	AT1G05805	AT1G05805.1	1795	1442	336	-17
bookend.1235.2	1	+	1470	11.3	1744682	1744807	1744779	1747524	1747717	1747717	124	31.7	1.2	isoform	AT1G05805	AT1G05805.1	1425	1418	7	24	isoform	AT1G05805	AT1G05805.1	1795	1442	336	-17
bookend.1235.3	1	+	1137	6.4	1745976	1746111	1745976	1747524	1747717	1747717	30	12	0.7	isoform	AT1G05805	AT1G05805.1	1425	880	1204	24	isoform	AT1G05805	AT1G05805.1	1795	904	1533	-17
bookend.1235.4	1	+	670	1.6	1746701	1746719	1746701	1747524	1747717	1747717	4	1	0.2	isoform	AT1G05805	AT1G05805.1	1425	587	1929	24	isoform	AT1G05805	AT1G05805.1	1795	611	2258	-17
bookend.1237.2	1	+	943	59.2	1748294	1748392	1748333	1749459	1749527	1749527	402.5	171	7	full_match	AT1G05810	AT1G05810.1	896	876	20	67	full_match	AT1G05810	AT1G05810.2	1017	942	75	1
bookend.1237.1	1	+	2014	43	1749563	1749767	1749621	1753889	1754016	1754016	321.5	88	5	exon_match	AT1G05820	AT1G05820.1	1705	1705	-60	249	exon_match	AT1G05820	AT1G05820.1	2178	2014	144	-20
bookend.1238.1	1	+	3784	15.2	1754149	1754425	1754266	1761814	1761819	1761817	132.8	20.1	2.6	full_match	AT1G05830	AT1G05830.1	3807	3784	23	0	exon_match	AT1G05830	AT1G05830.1	3983	3784	107	-92
bookend.1238.2	1	+	4099	11.2	1754149	1754425	1754266	1761814	1761819	1761817	98.2	14.9	1.9	isoform	AT1G05830	AT1G05830.1	3807	3784	23	0	isoform	AT1G05830	AT1G05830.3	4166	3784	137	0
bookend.1238.4	1	+	670	3.8	1760824	1760898	1760824	1761814	1761819	1761817	10	1	0.7	isoform	AT1G05830	AT1G05830.1	3807	593	6581	0	isoform	AT1G05830	AT1G05830.3	4166	593	6695	0
bookend.1238.3	1	+	401	5	1761389	1761510	1761416	1761814	1761819	1761817	8	1	0.8	isoform	AT1G05830	AT1G05830.1	3807	263	7173	0	fragment	AT1G05830	AT1G05830.3	4166	401	7287	0
bookend.1239.1	1	+	494	930.3	1761954	1762240	1762223	1762736	1763107	1762788	11139	3521	74	full_match	AT1G05835	AT1G05835.1	520	494	0	-26	full_match	AT1G05835	AT1G05835.1	599	494	79	-26
bookend.1239.3	1	-	1220	17.6	1764758	1764873	1764873	1762729	1762770	1762748	1	7	0.7	isoform	AT1G05840	AT1G05840.1	1698	941	-1408	15	fusion	AT1G05840,AT1G04437	AT1G05840.1,AT1G04437.1	1700	941	44	15
bookend.1239.2	1	-	1681	159.4	1766274	1766344	1766279	1762729	1762770	1762748	2393	287	6.3	full_match	AT1G05840	AT1G05840.1	1698	1681	-2	15	full_match	AT1G05840	AT1G05840.1	1700	1681	-4	15
bookend.1240.1	1	-	1373	2319.6	1768612	1768848	1768663	1766544	1766665	1766575	21217	7707	199	full_match	AT1G05850	AT1G05850.1	1478	1373	-32	73	exon_match	AT1G05850	AT1G05850.1	1620	1373	-174	73
bookend.1241.2	1	+	1250	45.8	1768974	1769060	1768992	1770681	1770739	1770688	397.6	137.4	6	isoform	AT1G05860	AT1G05860.1	1176	944	-21	-427	exon_match	AT1G05860	AT1G05860.2	1855	1250	7	-598
bookend.1241.1	1	+	1394	47.7	1768974	1769060	1768992	1771040	1771312	1771312	413.9	143.1	10	exon_match	AT1G05860	AT1G05860.1	1176	1176	-21	197	full_match	AT1G05860	AT1G05860.1	1375	1368	7	26
bookend.1241.4	1	-	1252	16.2	1773244	1773373	1773305	1771405	1771504	1771405	91.2	27.1	2.2	isoform	AT1G05870	AT1G05870.3	1117	1117	44	-51	isoform	AT1G05870	AT1G05870.6	1653	1252	-71	21
bookend.1241.5	1	-	1476	13.8	1773244	1773373	1773305	1771405	1771504	1771405	78.1	23.2	1.9	isoform	AT1G05870	AT1G05870.4	1284	1284	44	-51	full_match	AT1G05870	AT1G05870.10	1575	1476	-80	19
bookend.1241.6	1	-	1386	7.3	1773244	1773373	1773305	1771405	1771504	1771405	41.3	12.3	1	exon_match	AT1G05870	AT1G05870.2	1234	1234	30	-122	full_match	AT1G05870	AT1G05870.2	1485	1386	-80	19
bookend.1241.3	1	-	885	144.8	1773244	1773373	1773305	1772214	1772240	1772215	816.4	242.4	14	full_match	AT1G05870	AT1G05870.1	878	873	12	5	exon_match	AT1G05870	AT1G05870.1	1787	885	-71	831
bookend.1247.1	1	+	2255	131.1	1779160	1779546	1779339	1784438	1784542	1784471	1455	433	28	full_match	AT1G05890	AT1G05890.1	2296	2238	-17	-58	exon_match	AT1G05890	AT1G05890.1	2496	2255	37	-204
bookend.1253.1	1	+	1301	34.9	1786830	1786929	1786855	1789650	1789727	1789727	249.9	66	5.1	isoform	AT1G05900	AT1G05900.2	1375	1250	0	51	isoform	AT1G05900	AT1G05900.2	1443	1301	7	-10
bookend.1253.2	1	+	1426	20.1	1786830	1786929	1786855	1789650	1789727	1789727	144.1	38	2.9	full_match	AT1G05900	AT1G05900.2	1375	1375	0	51	full_match	AT1G05900	AT1G05900.2	1443	1426	7	-10
bookend.1254.1	1	+	4015	28.8	1790031	1790235	1790230	1796580	1796727	1796727	240.6	32.6	3.4	full_match	AT1G05910	AT1G05910.1	3942	3935	7	80	full_match	AT1G05910	AT1G05910.1	4018	4003	15	12
bookend.1254.2	1	+	4023	4.7	1790031	1790235	1790230	1796580	1796727	1796727	39.4	5.3	0.6	isoform	AT1G05910	AT1G05910.1	3942	3935	7	80	isoform	AT1G05910	AT1G05910.1	4018	4003	15	12
bookend.1257.1	1	+	876	1.9	1797237	1797238	1797237	1798112	1798113	1798113	1	1	1	exon_match	AT1G05920	AT1G05920.1	1477	876	460	-141	exon_match	AT1G05920	AT1G05920.1	1477	876	460	-141
bookend.1263.1	1	-	1925	155.3	1803955	1803999	1803970	1801139	1801206	1801177	835	230	40.3	full_match	AT1G05940	AT1G05940.1	1955	1925	-14	16	full_match	AT1G05940	AT1G05940.1	2023	1925	-30	68
bookend.1265.1	1	-	2235	5.3	1807389	1807724	1807661	1804400	1804462	1804400	28.6	7.1	1.3	isoform	AT1G05950	AT1G05950.1	2056	2045	190	0	full_match	AT1G05950	AT1G05950.5	2244	2235	-9	0
bookend.1265.2	1	-	2246	14.1	1807389	1807724	1807661	1804400	1804462	1804400	75.5	18.7	3.5	exon_match	AT1G05950	AT1G05950.1	2056	2056	190	0	full_match	AT1G05950	AT1G05950.1	2255	2246	-9	0
bookend.1265.3	1	-	2328	4.8	1807389	1807724	1807661	1804400	1804462	1804400	25.4	6.3	1.2	isoform	AT1G05950	AT1G05950.1	2056	2056	190	0	isoform	AT1G05950	AT1G05950.2	2415	2246	-9	0
bookend.1266.1	1	-	3626	42.8	1815399	1815555	1815462	1807965	1808007	1807965	345.9	107.5	7.2	full_match	AT1G05960	AT1G05960.1	3631	3619	-12	-7	exon_match	AT1G05960	AT1G05960.1	3738	3626	-106	6
bookend.1266.2	1	-	4119	10.5	1815399	1815555	1815462	1807965	1808007	1807965	85.3	26.5	1.8	isoform	AT1G05960	AT1G05960.2	3685	3619	-3	-7	isoform	AT1G05960	AT1G05960.1	3738	3626	-106	6
bookend.1267.1	1	-	860	157.3	1817270	1817343	1817289	1815951	1816129	1816053	1662	397.9	8.4	full_match	AT1G05970	AT1G05970.1	845	845	7	-8	full_match	AT1G05970	AT1G05970.1	861	852	-9	-8
bookend.1267.2	1	-	866	84.6	1817270	1817343	1817289	1815951	1816129	1816053	894	214.1	4.5	full_match	AT1G05970	AT1G05970.2	857	857	7	-2	exon_match	AT1G05970	AT1G05970.2	1142	866	-47	229
bookend.1272.1	1	-	1607	228.9	1821801	1822041	1821889	1820276	1820430	1820282	550	200	55	full_match	AT1G06000	AT1G06000.1	1587	1582	-5	-25	full_match	AT1G06002	AT1G06002.1	1634	1605	2	29
bookend.1274.1	1	+	577	46.3	1822555	1822677	1822599	1823925	1823992	1823948	296.1	91.8	3.2	isoform	AT1G06010	AT1G06010.1	633	559	-18	-49	isoform	AT1G06010	AT1G06010.1	907	577	17	-288
bookend.1274.2	1	+	602	369.2	1822555	1822677	1822599	1823925	1823992	1823948	2359.9	731.2	25.8	full_match	AT1G06010	AT1G06010.1	633	584	-18	-49	exon_match	AT1G06010	AT1G06010.1	907	602	17	-288
bookend.1285.1	1	+	1248	4.1	1826687	1827276	1826822	1828286	1828331	1828331	25	6	2	exon_match	AT1G06030	AT1G06030.1	1021	1021	-57	170	full_match	AT1G06030	AT1G06030.1	1216	1196	20	52
bookend.1285.2	1	-	1230	1628.5	1829759	1830159	1829925	1828415	1828562	1828444	15339.5	4741.5	261	full_match	AT1G06040	AT1G06040.1	1227	1195	35	32	exon_match	AT1G06040	AT1G06040.1	1393	1230	-58	105
bookend.1287.2	1	-	1769	3.2	1832129	1832333	1832330	1830485	1830607	1830561	18	5	0.5	isoform	AT1G06050	AT1G06050.1	1294	1076	-225	-43	isoform	AT1G06050	AT1G06050.1	1428	1119	-225	91
bookend.1287.1	1	-	1335	50.2	1832347	1832555	1832553	1830485	1830607	1830561	453	145	7.5	full_match	AT1G06050	AT1G06050.1	1294	1292	-2	-43	full_match	AT1G06050	AT1G06050.1	1428	1335	-2	91
bookend.1288.1	1	+	1086	21.8	1832866	1832983	1832942	1834820	1834875	1834874	214.5	57.6	2.8	isoform	AT1G06060	AT1G06060.1	1115	1073	0	13	isoform	AT1G06060	AT1G06060.1	1117	1073	2	13
bookend.1288.2	1	+	1128	164.4	1832866	1832983	1832942	1834820	1834875	1834874	1617.7	434.6	21.2	full_match	AT1G06060	AT1G06060.1	1115	1115	0	13	full_match	AT1G06060	AT1G06060.1	1117	1115	2	13
bookend.1288.3	1	-	1855	91.1	1837546	1837751	1837669	1834705	1835012	1834887	654.2	186	26	full_match	AT1G06070	AT1G06070.1	1893	1834	21	59	full_match	AT1G06070	AT1G06070.1	2003	1855	-89	59
bookend.1297.1	1	+	1199	64.9	1843356	1843672	1843564	1846226	1846312	1846278	175	61	21	full_match	AT1G06080	AT1G06080.1	1220	1196	-3	-24	exon_match	AT1G06080	AT1G06080.1	1334	1199	102	-33
bookend.1299.1	1	+	1131	3	1847675	1848110	1847882	1849692	1849693	1849693	34.1	9	1	full_match	AT1G06090	AT1G06090.1	1131	1131	0	0	exon_match	AT1G06090	AT1G06090.1	2313	1131	1182	0
bookend.1299.2	1	+	1214	3	1847675	1848110	1847882	1849692	1849693	1849693	33.9	9	1	isoform	AT1G06090	AT1G06090.1	1131	1131	0	0	isoform	AT1G06090	AT1G06090.1	2313	1131	1182	0
bookend.1305.1	1	-	1647	172.8	1854962	1855192	1855052	1853053	1853136	1853132	2696	561	43	isoform	AT1G06110	AT1G06110.1	1564	1508	21	56	isoform	AT1G06110	AT1G06110.2	1735	1529	-29	74
bookend.1311.1	1	-	1318	197.2	1860650	1860743	1860717	1857756	1857953	1857788	1781.8	536	36	full_match	AT1G06130	AT1G06130.1	1353	1318	-13	22	exon_match	AT1G06130	AT1G06130.1	1571	1318	-221	32
bookend.1316.1	1	-	1880	15.3	1868621	1868900	1868885	1867005	1867105	1867005	93	27	4	fragment	AT1G06150	AT1G06150.1	4607	1871	-4833	-9	full_match	AT1G06143	AT1G06143.1	1869	1849	-20	-31
bookend.1317.2	1	-	3007	21.1	1873697	1873759	1873718	1868955	1869060	1868955	110.4	21	8.2	isoform	AT1G06149	AT1G06149.1	2968	2968	0	-33	full_match	AT1G06150	AT1G06150.2	2986	2974	-12	-33
bookend.1317.3	1	-	3001	7.2	1873697	1873759	1873718	1868955	1869060	1868955	37.9	7.2	2.8	full_match	AT1G06149	AT1G06149.1	2968	2968	0	-33	full_match	AT1G06150	AT1G06150.1	2980	2968	-12	-33
bookend.1317.1	1	-	2848	6.8	1873697	1873759	1873718	1869395	1869396	1869395	35.7	6.8	1	isoform	AT1G06150	AT1G06150.1	4607	2645	0	2381	isoform	AT1G06150	AT1G06150.2	2986	2645	-12	407
bookend.1329.1	1	+	846	9.2	1882884	1883318	1883001	1883846	1883847	1883847	106	34	1	full_match	AT1G06160	AT1G06160.1	931	844	-2	-87	exon_match	AT1G06160	AT1G06160.1	1086	846	95	-145
bookend.1331.1	1	-	1602	42	1886805	1886981	1886897	1884913	1885263	1884935	138	48.3	10.5	full_match	AT1G06170	AT1G06170.1	1547	1547	0	-55	full_match	AT1G06170	AT1G06170.1	1554	1547	-7	-55
bookend.1331.2	1	-	1606	38	1886805	1886981	1886897	1884913	1885263	1884935	125	43.7	9.5	isoform	AT1G06170	AT1G06170.1	1547	1547	0	-55	isoform	AT1G06170	AT1G06170.1	1554	1547	-7	-55
bookend.1334.1	1	+	928	59	1889376	1889513	1889391	1891156	1891163	1891158	390	140	10	full_match	AT1G06180	AT1G06180.1	912	912	-16	0	exon_match	AT1G06180	AT1G06180.1	1076	928	30	-118
bookend.1337.2	1	-	1460	260.4	1894077	1894172	1894138	1892249	1892357	1892272	1859	601	39	full_match	AT1G06190	AT1G06190.1	1470	1460	-10	0	full_match	AT1G06190	AT1G06190.1	1558	1460	-56	42
bookend.1337.1	1	-	888	679.8	1896913	1897031	1896915	1894247	1894403	1894399	7454.5	2169	58	full_match	AT1G06200	AT1G06200.1	972	888	-20	64	full_match	AT1G06200	AT1G06200.1	985	888	-20	77
bookend.1338.1	1	+	1477	194.5	1897119	1897263	1897208	1899104	1899210	1899210	1384	389	47	full_match	AT1G06210	AT1G06210.1	1481	1475	6	2	full_match	AT1G06210	AT1G06210.1	1584	1477	80	-27
bookend.1340.1	1	+	3297	102.7	1899930	1900050	1899963	1904700	1904891	1904760	501.7	150	50.8	exon_match	AT1G06220	AT1G06220.1	3410	3297	0	-113	exon_match	AT1G06220	AT1G06220.1	3447	3297	13	-137
bookend.1340.2	1	+	3430	8.6	1899930	1900050	1899963	1904700	1904891	1904760	41.8	12.5	4.2	exon_match	AT1G06220	AT1G06220.2	3543	3430	0	-113	exon_match	AT1G06220	AT1G06220.2	3580	3430	13	-137
bookend.1344.1	1	+	3185	53.9	1906975	1907160	1907091	1910730	1910891	1910847	266.1	70.2	13.4	isoform	AT1G06230	AT1G06230.1	3194	3185	3	-1	exon_match	AT1G06230	AT1G06230.3	3523	3185	129	-209
bookend.1344.2	1	+	3190	27.1	1906975	1907160	1907091	1910730	1910891	1910847	133.9	35.3	6.7	full_match	AT1G06230	AT1G06230.1	3194	3190	3	-1	full_match	AT1G06230	AT1G06230.1	3316	3190	32	-94
bookend.1344.3	1	+	3296	27.9	1906975	1907160	1907091	1910730	1910891	1910847	138	36.4	6.9	exon_match	AT1G06230	AT1G06230.2	3141	3140	-156	-1	exon_match	AT1G06230	AT1G06230.2	3602	3296	97	-209
bookend.1345.2	1	+	1629	50.6	1911078	1911144	1911111	1913039	1913298	1913298	297	138	8	full_match	AT1G06240	AT1G06240.1	1526	1526	-10	93	full_match	AT1G06240	AT1G06240.1	1643	1626	17	3
bookend.1345.3	1	-	1441	154.8	1914797	1914979	1914935	1913151	1913260	1913254	622	209	20	full_match	AT1G06250	AT1G06250.1	1400	1400	40	-1	full_match	AT1G06250	AT1G06250.1	1481	1401	40	80
bookend.1345.4	1	-	1174	47.3	1916207	1916283	1916274	1915008	1915079	1915008	338.5	83	3	full_match	AT1G06265	AT1G06265.2	1179	1174	-4	1	full_match	AT1G06265	AT1G06265.2	1179	1174	-4	1
bookend.1345.1	1	+	1198	2684.6	1916422	1916881	1916422	1917722	1917895	1917725	11383	2689	170	exon_match	AT1G06260	AT1G06260.1	1051	1051	-7	140	exon_match	AT1G06260	AT1G06260.1	1051	1051	-7	140
bookend.1345.5	1	-	1608	25.2	1919713	1919814	1919760	1917999	1918000	1917999	235	53	1	full_match	AT1G06270	AT1G06270.1	1520	1520	0	-88	full_match	AT1G06270	AT1G06270.1	1617	1608	0	9
bookend.1346.1	1	-	822	71	1921178	1921339	1921181	1920177	1920351	1920177	531.3	131.1	5.5	isoform	AT1G06280	AT1G06280.1	643	643	232	-129	isoform	AT1G06280	AT1G06280.1	643	643	232	-129
bookend.1346.2	1	-	809	116.8	1921178	1921339	1921181	1920177	1920351	1920177	874.7	215.9	9	isoform	AT1G06280	AT1G06280.1	643	643	232	-129	isoform	AT1G06280	AT1G06280.1	643	643	232	-129
bookend.1348.1	1	+	2309	136.4	1922240	1922393	1922351	1926115	1926302	1926212	901	349	46	full_match	AT1G06290	AT1G06290.1	2375	2309	0	-66	exon_match	AT1G06290	AT1G06290.1	2519	2309	144	-66
bookend.1349.1	1	+	2331	4.2	1926631	1926753	1926631	1930359	1930360	1930360	6	2	2	exon_match	AT1G06310	AT1G06310.1	2070	2070	-159	102	full_match	AT1G06310	AT1G06310.1	2348	2311	-20	-37
bookend.1349.2	1	+	851	5.3	1930457	1930605	1930511	1931538	1931622	1931622	36.5	6	2	exon_match	AT1G06320	AT1G06320.1	667	667	-11	173	exon_match	AT1G06320	AT1G06320.1	667	667	-11	173
bookend.1352.1	1	-	658	11.8	1933531	1934187	1934043	1933385	1933389	1933385	65	13	3	exon_match	AT1G06340	AT1G06340.1	731	629	29	102	exon_match	AT1G06340	AT1G06340.1	820	658	-60	102
bookend.1354.1	1	-	1119	426	1936809	1936920	1936817	1935248	1935457	1935321	3023	752.5	74	full_match	AT1G06350	AT1G06350.1	1150	1119	-2	29	full_match	AT1G06350	AT1G06350.1	1238	1119	-24	95
bookend.1360.1	1	-	1208	111.3	1940449	1940513	1940463	1938892	1939083	1938910	457	105	29	full_match	AT1G06360	AT1G06360.1	1152	1152	4	-52	full_match	AT1G06360	AT1G06360.2	1290	1208	-33	49
bookend.1363.4	1	-	1356	5.3	1944799	1944982	1944933	1942581	1942584	1942583	50.9	12.1	1.3	intergenic	NA	NA	0	0	NA	NA	intergenic	NA	NA	0	0	NA	NA
bookend.1363.5	1	-	1555	5.1	1944799	1944982	1944933	1942581	1942584	1942583	49.1	11.6	1.2	intergenic	NA	NA	0	0	NA	NA	intergenic	NA	NA	0	0	NA	NA
bookend.1363.2	1	-	1397	15.6	1944799	1944982	1944933	1942799	1942844	1942835	149.7	35.4	3.7	intergenic	NA	NA	0	0	NA	NA	intergenic	NA	NA	0	0	NA	NA
bookend.1363.3	1	-	1703	5.2	1944799	1944982	1944933	1942799	1942844	1942835	50.3	11.9	1.3	intergenic	NA	NA	0	0	NA	NA	intergenic	NA	NA	0	0	NA	NA
bookend.1363.1	1	+	988	77.3	1944962	1945094	1945088	1946000	1946087	1946076	539	114	9	full_match	AT1G06380	AT1G06380.1	953	953	-35	0	exon_match	AT1G06380	AT1G06380.1	1311	988	96	-227
bookend.1364.1	1	+	1432	32	1946724	1946885	1946816	1950705	1950833	1950728	284.9	89.1	8	exon_match	AT1G06390	AT1G06390.2	1579	1432	15	-132	exon_match	AT1G06390	AT1G06390.2	1590	1432	26	-132
bookend.1364.2	1	+	1578	342.6	1946724	1946885	1946816	1950705	1950833	1950728	3045.7	952.9	85	full_match	AT1G06390	AT1G06390.1	1634	1578	29	-27	exon_match	AT1G06390	AT1G06390.1	1771	1578	71	-122
bookend.1364.3	1	-	991	699	1952690	1952944	1952768	1950830	1950985	1950830	7370.8	2489.8	33	full_match	AT1G06400	AT1G06400.1	995	978	-17	-13	exon_match	AT1G06400	AT1G06400.1	1338	991	-112	235
bookend.1371.2	1	+	3096	124.1	1954713	1954885	1954849	1958639	1958812	1958694	491.9	174.2	35.7	full_match	AT1G06410	AT1G06410.1	3158	3096	0	-62	exon_match	AT1G06410	AT1G06410.1	3401	3096	176	-129
bookend.1371.3	1	+	3230	22	1954713	1954885	1954849	1958639	1958812	1958694	87.1	30.8	6.3	isoform	AT1G06410	AT1G06410.1	3158	3096	0	-62	exon_match	AT1G06410	AT1G06410.3	3521	3230	119	-172
bookend.1371.1	1	+	1018	137.1	1958886	1959025	1958928	1959900	1959952	1959946	925.5	224	17	full_match	AT1G06420	AT1G06420.1	1025	1018	6	-1	full_match	AT1G06420	AT1G06420.1	1150	1018	51	-81
bookend.1371.5	1	-	2236	4.6	1962949	1962961	1962961	1960054	1960107	1960081	70	26	1.5	isoform	AT1G06430	AT1G06430.1	2255	2190	-50	24	full_match	AT1G06430	AT1G06430.3	2291	2236	-4	51
bookend.1371.4	1	-	2231	193.1	1963006	1963149	1963011	1960054	1960107	1960081	1483.5	289	62.5	full_match	AT1G06430	AT1G06430.1	2255	2231	0	24	exon_match	AT1G06430	AT1G06430.1	2433	2231	-178	24
bookend.1372.1	1	-	1959	6.9	1964826	1965204	1965204	1963245	1963374	1963245	38	9	4	exon_match	AT1G06440	AT1G06440.1	1672	1672	153	-134	full_match	AT1G06440	AT1G06440.1	1909	1904	-5	-55
bookend.1375.4	1	+	1378	117.9	1965685	1965842	1965841	1967116	1967246	1967219	1069	371	18	full_match	AT1G06450	AT1G06450.1	1380	1378	2	0	full_match	AT1G06450	AT1G06450.1	1380	1378	2	0
bookend.1375.5	1	-	1186	507.7	1969411	1969577	1969527	1967087	1967197	1967092	5372	1863	23	full_match	AT1G06460	AT1G06460.1	1226	1186	-34	6	exon_match	AT1G06460	AT1G06460.1	1321	1186	-129	6
bookend.1375.1	1	+	1912	21.7	1969678	1969812	1969730	1973591	1973791	1973756	131.5	37.7	2.8	isoform	AT1G06470	AT1G06470.2	1906	1891	-21	-11	exon_match	AT1G06470	AT1G06470.1	2492	1912	37	-543
bookend.1375.2	1	+	1845	10.2	1969678	1969812	1969730	1973591	1973791	1973756	61.5	17.6	1.3	isoform	AT1G06470	AT1G06470.2	1906	1824	-21	-11	exon_match	AT1G06470	AT1G06470.3	2368	1845	2	-521
bookend.1375.3	1	+	1916	38.4	1969678	1969812	1969730	1973591	1973791	1973756	232.9	66.7	4.9	full_match	AT1G06470	AT1G06470.2	1906	1895	-21	-11	exon_match	AT1G06470	AT1G06470.2	2759	1916	73	-770
bookend.1375.6	1	-	541	31.7	1974299	1974506	1974303	1973730	1973906	1973762	147.2	51	4	full_match	AT1G06475	AT1G06475.1	553	470	-83	-71	exon_match	AT1G06475	AT1G06475.1	574	470	-104	-71
bookend.1393.2	1	+	675	123	1989333	1989502	1989478	1990719	1990744	1990725	1054.1	233.5	6.3	full_match	AT1G06500	AT1G06500.1	680	675	0	-5	full_match	AT1G06500	AT1G06500.1	680	675	0	-5
bookend.1393.6	1	+	816	40.7	1989333	1989502	1989478	1990719	1990744	1990725	348.5	77.2	2.1	full_match	AT1G06500	AT1G06500.3	798	793	-23	-5	full_match	AT1G06500	AT1G06500.3	798	793	-23	-5
bookend.1393.7	1	+	637	11.2	1989333	1989502	1989478	1990719	1990744	1990725	96.3	21.3	0.6	full_match	AT1G06500	AT1G06500.4	577	577	0	60	full_match	AT1G06500	AT1G06500.4	577	577	0	60
bookend.1393.4	1	-	632	616.8	1992056	1992233	1992206	1990617	1990736	1990659	4047.5	1341.4	45.1	full_match	AT1G06515	AT1G06515.2	680	632	-22	26	full_match	AT1G06515	AT1G06515.2	680	632	-22	26
bookend.1393.5	1	-	618	40.3	1992056	1992233	1992206	1990617	1990736	1990659	264.5	87.6	2.9	full_match	AT1G06515	AT1G06515.1	633	609	9	24	full_match	AT1G06515	AT1G06515.1	633	609	9	24
bookend.1393.1	1	+	1087	152.1	1992310	1992389	1992337	1993743	1993796	1993785	1380	318	15	full_match	AT1G06510	AT1G06510.1	1147	1087	5	-55	exon_match	AT1G06510	AT1G06510.1	1252	1087	109	-56
bookend.1393.3	1	-	2021	96.2	1996109	1996115	1996110	1993949	1994108	1993949	399	98	22	full_match	AT1G06520	AT1G06520.1	1995	1993	-2	-28	exon_match	AT1G06520	AT1G06520.1	2313	2021	-245	47
bookend.1404.1	1	+	1123	278.9	2001281	2001599	2001569	2002689	2002754	2002692	2988	933	40	full_match	AT1G06530	AT1G06530.1	1003	1003	-24	96	exon_match	AT1G06530	AT1G06530.1	1421	1123	188	-110
bookend.1404.3	1	-	645	30	2003436	2003480	2003437	2002684	2002691	2002684	96	32	3	exon_match	AT1G06540	AT1G06540.1	409	409	44	-192	exon_match	AT1G06540	AT1G06540.1	1933	645	-9	1279
bookend.1404.2	1	-	1434	324.9	2007052	2007235	2007063	2003625	2003696	2003627	1127	380	118	exon_match	AT1G06550	AT1G06550.1	1562	1434	-127	1	exon_match	AT1G06550	AT1G06550.1	1584	1434	-149	1
bookend.1406.1	1	+	1917	6.7	2007605	2007714	2007618	2011975	2012009	2011979	56.6	16.6	2.2	isoform	AT1G06560	AT1G06560.1	2027	1917	4	-27	isoform	AT1G06560	AT1G06560.1	2027	1917	4	-27
bookend.1406.2	1	+	1996	33.3	2007605	2007714	2007618	2011975	2012009	2011979	280.4	82.4	11.1	full_match	AT1G06560	AT1G06560.1	2027	1996	4	-27	full_match	AT1G06560	AT1G06560.1	2027	1996	4	-27
bookend.1406.4	1	+	777	5	2010419	2010543	2010505	2011975	2012009	2011979	32	11	1.7	isoform	AT1G06560	AT1G06560.1	2027	724	2891	-27	isoform	AT1G06560	AT1G06560.1	2027	724	2891	-27
bookend.1406.3	1	-	1514	396.2	2013491	2013633	2013512	2011883	2011941	2011891	4933	1240	38	full_match	AT1G06570	AT1G06570.1	1554	1514	-33	7	exon_match	AT1G06570	AT1G06570.1	1338	1338	53	-123
bookend.1408.1	1	-	2053	13.7	2014166	2016136	2016054	2014001	2014003	2014001	196	24	2	full_match	AT1G06580	AT1G06580.1	2052	2052	0	-1	exon_match	AT1G06580	AT1G06580.1	2278	2053	-219	6
bookend.1409.1	1	-	3131	10.3	2024558	2024729	2024685	2016303	2016339	2016303	52	15.9	2.9	full_match	AT1G06590	AT1G06590.1	3104	3104	23	-4	full_match	AT1G06590	AT1G06590.1	3193	3129	-64	-2
bookend.1409.2	1	-	3143	6.5	2024558	2024729	2024685	2016303	2016339	2016303	33	10.1	1.8	isoform	AT1G06590	AT1G06590.1	3104	3104	23	-4	isoform	AT1G06590	AT1G06590.1	3193	3129	-64	-2
bookend.1411.3	1	+	693	8.7	2025526	2025642	2025598	2026248	2026291	2026291	124.7	27.3	2	isoform	AT1G06620	AT1G06620.1	1292	541	-2	-980	isoform	AT1G06620	AT1G06620.1	1491	543	55	-1122
bookend.1411.1	1	+	1375	98.6	2025526	2025642	2025598	2027165	2027352	2027352	1418.2	310.1	8.2	full_match	AT1G06620	AT1G06620.1	1292	1292	-2	81	full_match	AT1G06620	AT1G06620.1	1491	1375	55	-61
bookend.1411.2	1	+	1462	45.3	2025526	2025642	2025598	2027165	2027352	2027352	652	142.6	3.8	isoform	AT1G06620	AT1G06620.1	1292	1292	-2	81	full_match	AT1G06620	AT1G06620.2	1578	1462	55	-61
bookend.1413.6	1	+	1452	35.4	2027715	2027750	2027732	2029574	2029618	2029591	308.8	91.7	7	isoform	AT1G06630	AT1G06630.2	1459	1446	-6	-2	exon_match	AT1G06630	AT1G06630.6	1639	1452	127	-60
bookend.1413.7	1	+	1463	67.6	2027715	2027750	2027732	2029574	2029618	2029591	590.2	175.3	13.5	full_match	AT1G06630	AT1G06630.2	1459	1457	-6	-2	exon_match	AT1G06630	AT1G06630.2	1650	1463	127	-60
bookend.1413.5	1	+	1416	101.6	2029947	2029993	2029951	2031288	2031444	2031367	1296	406.5	9	isoform	AT1G06630	AT1G06630.1	1745	482	2213	-21	isoform	AT1G06630	AT1G06630.1	1745	482	2213	-21
bookend.1413.4	1	+	1292	347.5	2032296	2032350	2032344	2033881	2034031	2033936	3660.5	1120.5	53	full_match	AT1G06640	AT1G06640.1	1381	1292	7	-82	exon_match	AT1G06640	AT1G06640.1	2187	1292	719	-176
bookend.1413.2	1	+	1408	27	2034155	2034229	2034155	2035728	2035729	2035729	194.8	57.4	0.6	isoform	AT1G06645	AT1G06645.1	1301	1301	0	103	fragment	AT1G06650	AT1G06650.1	1452	12	-1562	-1634
bookend.1413.3	1	+	1475	21	2034155	2034229	2034155	2035728	2035729	2035729	151.2	44.6	0.4	isoform	AT1G06645	AT1G06645.1	1301	1301	0	103	fusion	AT1G06645,AT1G06650	AT1G06645.1,AT1G06650.1	1499	1404	0	-95
bookend.1413.1	1	+	1574	135.2	2035686	2035726	2035686	2037276	2037428	2037428	34	16	11	exon_match	AT1G06650	AT1G06650.2	1360	1360	-152	62	exon_match	AT1G06650	AT1G06650.2	1360	1360	-152	62
bookend.1413.8	1	-	1759	26.4	2040071	2040295	2040233	2037232	2037313	2037232	151	54	10	full_match	AT1G06660	AT1G06660.1	1694	1681	-13	-78	exon_match	AT1G06660	AT1G06660.1	1867	1681	-186	-78
bookend.1414.1	1	+	5156	18.7	2040406	2040619	2040421	2047528	2047613	2047613	124.7	25.5	6.1	full_match	AT1G06670	AT1G06670.1	5144	5144	-11	1	full_match	AT1G06670	AT1G06670.1	5210	5156	12	-42
bookend.1414.2	1	+	5072	12.1	2040406	2040619	2040421	2047528	2047613	2047613	80.3	16.5	3.9	isoform	AT1G06670	AT1G06670.1	5144	5060	-11	1	full_match	AT1G06670	AT1G06670.2	5080	5061	-11	-19
bookend.1414.3	1	-	1727	10.4	2046990	2047656	2047440	2045713	2045714	2045713	114	26	2	antisense	AT1G06670	AT1G06670.1	5144	1641	-172	5281	antisense	AT1G06670	AT1G06670.1	5210	1641	-215	5304
bookend.1415.1	1	+	1000	8731.1	2047711	2047912	2047882	2049271	2049420	2049337	80188	22622.5	847.8	full_match	AT1G06680	AT1G06680.1	1139	1000	58	-81	exon_match	AT1G06680	AT1G06680.1	1351	1000	249	-102
bookend.1416.2	1	-	351	4	2049937	2050054	2049973	2049616	2049669	2049622	8	2	0.8	isoform	AT1G06690	AT1G06690.1	1389	305	-2181	21	isoform	AT1G06690	AT1G06690.1	1607	305	-2197	223
bookend.1416.1	1	-	1280	114.7	2052052	2052185	2052066	2049616	2049669	2049622	711.8	229	24.2	full_match	AT1G06690	AT1G06690.1	1389	1280	-88	21	exon_match	AT1G06690	AT1G06690.1	1607	1280	-104	223
bookend.1417.1	1	-	1529	215.9	2055213	2055601	2055274	2052412	2052624	2052482	1883.8	588.7	26.4	full_match	AT1G06700	AT1G06700.1	1535	1529	-6	0	exon_match	AT1G06700	AT1G06700.1	1885	1529	-273	83
bookend.1417.2	1	-	1533	26.6	2055213	2055601	2055274	2052412	2052624	2052482	231.7	72.4	3.2	isoform	AT1G06700	AT1G06700.2	1822	1533	-274	2	isoform	AT1G06700	AT1G06700.2	1933	1533	-274	113
bookend.1417.3	1	-	1546	142.3	2055213	2055601	2055274	2052412	2052624	2052482	1241.5	387.9	17.4	exon_match	AT1G06700	AT1G06700.2	1822	1546	-274	2	exon_match	AT1G06700	AT1G06700.2	1933	1546	-274	113
bookend.1418.2	1	-	4100	2.1	2060241	2060339	2060246	2055731	2055838	2055731	6.8	2.1	0.7	isoform	AT1G06710	AT1G06710.1	3418	3338	4	-843	exon_match	AT1G06710	AT1G06710.3	4270	4087	-183	-13
bookend.1418.3	1	-	4090	3	2060241	2060339	2060246	2055731	2055838	2055731	9.7	3.1	1	isoform	AT1G06710	AT1G06710.1	3418	3418	4	-843	exon_match	AT1G06710	AT1G06710.4	4260	4077	-183	-13
bookend.1418.1	1	+	566	1.7	2059814	2059827	2059814	2060379	2060380	2060380	2	1	1	antisense	AT1G06710	AT1G06710.1	3418	428	3240	138	antisense	AT1G06710	AT1G06710.6	4180	566	4070	-49
bookend.1419.3	1	-	3704	48	2067304	2067372	2067340	2060446	2060499	2060497	336	80	11	isoform	AT1G06720	AT1G06720.1	3657	3603	17	54	exon_match	AT1G06720	AT1G06720.2	3901	3704	-143	54
bookend.1419.2	1	+	1185	5.1	2060650	2061195	2060731	2061915	2061916	2061916	24	6	1	antisense	AT1G06720	AT1G06720.1	3657	708	288	-5407	antisense	AT1G06720	AT1G06720.1	3657	708	288	-5407
bookend.1419.1	1	+	1988	51	2067430	2067549	2067508	2070223	2070446	2070446	362	86	18	full_match	AT1G06730	AT1G06730.1	1968	1968	-20	0	full_match	AT1G06730	AT1G06730.1	1997	1988	0	-9
bookend.1420.1	1	+	2638	18.8	2070695	2070776	2070735	2073502	2073581	2073581	76.5	26.5	9	full_match	AT1G06740	AT1G06740.1	2591	2591	-1	46	fusion	AT1G06740,AT1G06750	AT1G06740.1,AT1G06750.1	2430	2430	-1	207
bookend.1420.2	1	-	1082	1773.8	2077684	2077755	2077694	2076426	2076602	2076507	12366	4272	211	full_match	AT1G06760	AT1G06760.1	1090	1082	-4	4	full_match	AT1G06760	AT1G06760.1	1159	1082	-73	4
bookend.1424.1	1	-	1843	70.1	2081864	2082055	2081934	2078871	2078998	2078871	783	204	12	full_match	AT1G06770	AT1G06770.1	1797	1797	7	-39	exon_match	AT1G06770	AT1G06770.1	1982	1819	-163	-24
bookend.1429.3	1	+	2214	18	2083323	2083427	2083423	2086957	2087133	2087133	144	26.5	2.4	isoform	AT1G06780	AT1G06780.2	2465	2212	113	2	isoform	AT1G06780	AT1G06780.1	2391	2214	68	-8
bookend.1429.5	1	+	2315	26.7	2083323	2083427	2083423	2086957	2087133	2087133	214	39.5	3.6	exon_match	AT1G06780	AT1G06780.1	2144	2144	0	171	full_match	AT1G06780	AT1G06780.1	2391	2315	68	-8
bookend.1429.2	1	+	1021	83.8	2087173	2087280	2087229	2089424	2089556	2089556	521	148	9	exon_match	AT1G06790	AT1G06790.1	910	910	-2	109	exon_match	AT1G06790	AT1G06790.1	960	912	48	109
bookend.1429.4	1	-	1655	25.6	2090178	2091559	2091415	2089401	2089454	2089402	245	72	13	exon_match	AT1G06800	AT1G06800.1	1912	1641	-271	-14	exon_match	AT1G06800	AT1G06800.1	1912	1641	-271	-14
bookend.1429.1	1	+	1541	14.8	2090036	2090324	2090158	2091497	2091699	2091699	110	36	5	exon_match	AT1G06800	AT1G06800.2	1646	1528	118	13	exon_match	AT1G06800	AT1G06800.2	1831	1528	303	13
bookend.1430.1	1	-	2049	39	2096166	2096721	2096240	2092903	2092975	2092903	349.1	106.9	7.1	full_match	AT1G06820	AT1G06820.1	1999	1999	8	-42	exon_match	AT1G06820	AT1G06820.1	2551	2007	-544	-42
bookend.1430.2	1	-	2056	15.7	2096166	2096721	2096240	2092903	2092975	2092903	140.9	43.1	2.9	isoform	AT1G06820	AT1G06820.1	1999	1999	8	-42	exon_match	AT1G06820	AT1G06820.4	2292	2014	-278	-42
bookend.1431.1	1	+	505	37.5	2096841	2097158	2097150	2097559	2097656	2097655	128	37	15	full_match	AT1G06830	AT1G06830.1	505	505	0	0	full_match	AT1G06830	AT1G06830.1	550	505	45	0
bookend.1431.3	1	-	2773	2.6	2102317	2102401	2102349	2097591	2097728	2097591	4	1	0.9	isoform	AT1G06840	AT1G06840.1	3240	2502	-1130	-155	isoform	AT1G06840	AT1G06840.1	3268	2502	-1158	-155
bookend.1431.2	1	-	3579	19.5	2103146	2103533	2103510	2097591	2097728	2097591	120	40	7.1	isoform	AT1G06840	AT1G06840.1	3240	3240	31	-155	isoform	AT1G06840	AT1G06840.1	3268	3268	3	-155
bookend.1434.1	1	+	1439	45.4	2104979	2105256	2105038	2106746	2106803	2106749	234.2	63	15	full_match	AT1G06850	AT1G06850.1	1430	1430	-9	0	full_match	AT1G06850	AT1G06850.1	1430	1430	-9	0
bookend.1438.1	1	+	1643	85.8	2108581	2108642	2108583	2110902	2111022	2110933	381	117	32	full_match	AT1G06870	AT1G06870.1	1687	1634	-9	-53	full_match	AT1G06870	AT1G06870.1	1768	1643	72	-53
bookend.1438.3	1	-	1505	11.5	2114350	2114383	2114364	2111331	2111576	2111380	160.2	38.7	2	isoform	AT1G06890	AT1G06890.3	1551	1364	-237	18	isoform	AT1G06890	AT1G06890.2	1660	1432	-70	-73
bookend.1438.6	1	-	1663	59.4	2114350	2114383	2114364	2111331	2111576	2111380	827.8	200.3	10.6	exon_match	AT1G06890	AT1G06890.2	1368	1368	109	-186	full_match	AT1G06890	AT1G06890.2	1660	1590	-70	-73
bookend.1438.2	1	-	1468	7.6	2114462	2114615	2114539	2111331	2111576	2111380	67.7	24.3	1.4	isoform	AT1G06890	AT1G06890.3	1551	1468	-62	18	full_match	AT1G06890	AT1G06890.4	1588	1468	-62	58
bookend.1438.4	1	-	1471	8.7	2114462	2114615	2114539	2111331	2111576	2111380	77.4	27.8	1.6	full_match	AT1G06890	AT1G06890.3	1551	1471	-62	18	full_match	AT1G06890	AT1G06890.3	1573	1471	-62	40
bookend.1438.5	1	-	1626	170.9	2114462	2114615	2114539	2111331	2111576	2111380	1522.9	546.9	30.5	exon_match	AT1G06890	AT1G06890.1	1506	1444	-62	-182	exon_match	AT1G06890	AT1G06890.1	1831	1626	-147	58
bookend.1439.2	1	-	3410	53.2	2120670	2120774	2120745	2114929	2115033	2114929	488	99	17	full_match	AT1G06900	AT1G06900.1	3413	3410	0	3	exon_match	AT1G06900	AT1G06900.1	3575	3410	0	165
bookend.1439.1	1	+	1548	35.5	2120880	2121665	2120970	2123655	2123748	2123748	253	72	9	full_match	AT1G06910	AT1G06910.1	1528	1528	-20	0	full_match	AT1G06910	AT1G06910.1	1581	1528	-20	-53
bookend.1442.1	1	-	754	3	2125753	2125905	2125859	2125105	2125106	2125105	14	2	1	exon_match	AT1G06920	AT1G06920.1	948	696	58	252	exon_match	AT1G06920	AT1G06920.1	1227	754	-43	430
bookend.1451.1	1	-	3320	164.7	2135622	2135703	2135665	2130109	2130231	2130135	765	182	26	full_match	AT1G06950	AT1G06950.1	3314	3314	0	-6	full_match	AT1G06950	AT1G06950.1	3441	3320	-38	83
bookend.1452.1	1	+	986	10.2	2135774	2135906	2135886	2137691	2137736	2137704	94.9	24.2	1.6	isoform	AT1G06960	AT1G06960.1	937	867	35	2	exon_match	AT1G06960	AT1G06960.6	1130	986	36	-108
bookend.1452.2	1	+	901	21.2	2135774	2135906	2135886	2137691	2137736	2137704	196.7	50.1	3.4	full_match	AT1G06960	AT1G06960.2	965	901	36	-28	isoform	AT1G06960	AT1G06960.2	1224	901	69	-134
bookend.1452.3	1	+	904	143.6	2135774	2135906	2135886	2137691	2137736	2137704	1330.9	339.1	23	full_match	AT1G06960	AT1G06960.1	937	902	35	2	exon_match	AT1G06960	AT1G06960.1	1107	904	69	-134
bookend.1452.4	1	+	1021	74.8	2135774	2135906	2135886	2137691	2137736	2137704	693.5	176.7	12	isoform	AT1G06960	AT1G06960.1	937	902	35	2	exon_match	AT1G06960	AT1G06960.2	1224	1021	69	-134
bookend.1452.5	1	-	890	68.3	2137413	2137712	2137700	2136810	2136811	2136810	117	33	1	antisense	AT1G06960	AT1G06960.1	937	611	-2	959	antisense	AT1G06960	AT1G06960.5	1248	830	-93	960
bookend.1452.6	1	+	2805	13.2	2137817	2137997	2137913	2140907	2140938	2140938	95	48	2	exon_match	AT1G06970	AT1G06970.1	2490	2490	-195	120	full_match	AT1G06970	AT1G06970.1	2885	2805	43	-37
bookend.1455.1	1	-	804	27.9	2143818	2143941	2143824	2143020	2143079	2143020	270	75	2	full_match	AT1G06980	AT1G06980.1	791	791	3	-10	exon_match	AT1G06980	AT1G06980.1	1039	804	-153	82
bookend.1459.1	1	+	1344	188.9	2148290	2148449	2148345	2150072	2150223	2150223	869	178	20.1	full_match	AT1G06990	AT1G06990.1	1232	1232	-41	71	full_match	AT1G06990	AT1G06990.1	1277	1273	4	71
bookend.1459.4	1	+	718	4.1	2149461	2149526	2149505	2150072	2150223	2150223	24	8	0.4	isoform	AT1G06990	AT1G06990.1	1232	334	1119	71	isoform	AT1G06990	AT1G06990.1	1277	334	1164	71
bookend.1459.3	1	+	683	22.8	2149540	2149784	2149540	2150072	2150223	2150223	35	11	2.4	isoform	AT1G06990	AT1G06990.1	1232	334	1154	71	isoform	AT1G06990	AT1G06990.1	1277	334	1199	71
bookend.1459.2	1	-	823	14.9	2151987	2152549	2152549	2151726	2151727	2151726	113	29	1	isoform	AT1G07000	AT1G07000.1	2024	512	224	1533	isoform	AT1G07000	AT1G07000.1	2276	728	8	1569
bookend.1460.1	1	+	1535	75	2152791	2153049	2152851	2155058	2155242	2155236	523.9	113.8	18.5	full_match	AT1G07010	AT1G07010.1	1533	1500	-35	-33	full_match	AT1G07010	AT1G07010.1	1622	1535	54	-33
bookend.1460.2	1	+	1540	46.4	2152791	2153049	2152851	2155058	2155242	2155236	324.5	70.5	11.5	isoform	AT1G07010	AT1G07010.2	1556	1523	0	-33	fusion	AT1G07010,AT1G04537	AT1G07010.1,AT1G04537.1	1622	1535	54	-33
bookend.1460.3	1	-	639	94.9	2155932	2156013	2156008	2155181	2155227	2155216	621	221.7	5.9	isoform	AT1G07020	AT1G07020.1	674	639	0	4	isoform	AT1G07020	AT1G07020.1	819	639	-145	4
bookend.1460.4	1	-	670	358.1	2155932	2156013	2156008	2155181	2155227	2155216	2342.1	836.3	22.1	full_match	AT1G07020	AT1G07020.1	674	670	0	4	exon_match	AT1G07020	AT1G07020.1	819	670	-145	4
bookend.1467.1	1	-	1469	114.6	2160592	2160820	2160801	2158410	2158525	2158419	903.5	268	16	full_match	AT1G07030	AT1G07030.1	1477	1469	-8	0	full_match	AT1G07030	AT1G07030.1	1493	1469	-17	7
bookend.1468.1	1	-	1486	636.1	2163084	2163397	2163119	2160938	2161115	2160938	8978	2676	57	exon_match	AT1G07040	AT1G07040.1	1676	1486	-189	1	exon_match	AT1G07040	AT1G07040.1	1774	1486	-268	20
bookend.1470.1	1	-	807	36.4	2165102	2165404	2165193	2164167	2164168	2164167	349.3	101	1	full_match	AT1G07050	AT1G07050.1	833	787	-46	-20	full_match	AT1G07050	AT1G07050.1	855	787	-68	-20
bookend.1478.2	1	+	523	569.7	2168533	2168610	2168596	2169815	2169857	2169832	3128	956	27	full_match	AT1G07070	AT1G07070.1	575	523	33	-19	exon_match	AT1G07070	AT1G07070.1	684	523	36	-125
bookend.1478.1	1	+	1048	700.1	2169981	2170041	2169985	2171976	2172050	2172028	5688.5	1246.5	80	exon_match	AT1G07080	AT1G07080.1	1218	1048	4	-166	exon_match	AT1G07080	AT1G07080.1	1223	1048	9	-166
bookend.1482.1	1	-	895	43.2	2174694	2175153	2174914	2173947	2174100	2174019	348.5	121.5	12	full_match	AT1G07090	AT1G07090.1	943	875	20	68	exon_match	AT1G07090	AT1G07090.1	1087	895	-124	68
bookend.1485.1	1	-	2618	99.2	2183995	2184178	2184148	2178117	2178169	2178147	908.2	267.5	23.2	full_match	AT1G07110	AT1G07110.1	2662	2618	0	44	exon_match	AT1G07110	AT1G07110.1	2789	2618	-45	126
bookend.1485.2	1	-	2642	33.2	2183995	2184178	2184148	2178117	2178169	2178147	303.6	89.4	7.8	isoform	AT1G07110	AT1G07110.1	2662	2618	0	44	isoform	AT1G07110	AT1G07110.1	2789	2618	-45	126
bookend.1485.3	1	-	2624	7	2183995	2184178	2184148	2178117	2178169	2178147	64.5	19	1.6	isoform	AT1G07110	AT1G07110.1	2662	2618	0	44	isoform	AT1G07110	AT1G07110.1	2789	2618	-45	126
bookend.1485.4	1	-	2648	6	2183995	2184178	2184148	2178117	2178169	2178147	54.7	16.1	1.4	isoform	AT1G07110	AT1G07110.1	2662	2618	0	44	isoform	AT1G07110	AT1G07110.1	2789	2618	-45	126
bookend.1486.2	1	+	1449	20.1	2184314	2184459	2184335	2188685	2188707	2188707	129	46	3.1	fusion	AT1G07119,AT1G07130	AT1G07119.1,AT1G07130.1	958	788	-11	-26	fusion	AT1G07119,AT1G07130	AT1G07119.1,AT1G07130.1	958	788	18	-26
bookend.1486.4	1	-	1338	6.8	2186088	2186719	2186624	2184758	2184803	2184758	27	5	2	full_match	AT1G07120	AT1G07120.1	1294	1294	44	0	full_match	AT1G07120	AT1G07120.1	1341	1338	-3	0
bookend.1486.3	1	-	936	33.7	2187727	2188575	2188531	2187595	2187882	2187595	307	55	5	exon_match	AT1G07128	AT1G07128.1	797	797	114	-25	exon_match	AT1G07128	AT1G07128.1	1169	936	-203	30
bookend.1486.1	1	+	826	12.6	2187619	2187907	2187881	2188685	2188707	2188707	98	29	1.9	exon_match	AT1G07130	AT1G07130.1	958	826	106	-26	exon_match	AT1G07128	AT1G07128.1	1169	826	316	-27
bookend.1490.1	1	-	730	240.3	2190581	2190728	2190657	2189898	2190021	2189927	644.5	162	46	full_match	AT1G07135	AT1G07135.1	732	730	-2	0	exon_match	AT1G07135	AT1G07135.1	908	730	-127	51
bookend.1495.1	1	-	1188	893.5	2193774	2193880	2193780	2191816	2192086	2191950	9015	1658	90	exon_match	AT1G07140	AT1G07140.1	1429	1188	-13	228	exon_match	AT1G07140	AT1G07140.1	1516	1188	-56	272
bookend.1497.1	1	+	1275	5.6	2194393	2195173	2194737	2196011	2196012	2196012	37	9	1	exon_match	AT1G07150	AT1G07150.1	1518	1059	459	216	exon_match	AT1G07150	AT1G07150.1	1718	1259	459	16
bookend.1506.1	1	+	568	794.6	2200071	2200171	2200155	2201005	2201268	2201141	6689	1590	27	full_match	AT1G07170	AT1G07170.1	595	568	22	-5	exon_match	AT1G07170	AT1G07170.1	858	568	159	-131
bookend.1512.1	1	+	1875	59.8	2204096	2204388	2204244	2206900	2206946	2206946	314	100	3	full_match	AT1G07180	AT1G07180.1	1788	1788	-75	12	exon_match	AT1G07180	AT1G07180.1	2169	1875	141	-153
bookend.1517.1	1	-	3348	28.4	2212346	2212803	2212423	2208729	2208796	2208731	233.8	72.5	6.1	exon_match	AT1G07200	AT1G07200.2	3484	3348	-123	13	exon_match	AT1G07200	AT1G07200.2	3898	3348	-295	255
bookend.1517.2	1	-	3353	22.5	2212346	2212803	2212423	2208729	2208796	2208731	185.2	57.5	4.9	isoform	AT1G07200	AT1G07200.2	3484	3348	-123	13	isoform	AT1G07200	AT1G07200.2	3898	3348	-295	255
bookend.1521.1	1	+	1192	294.2	2215188	2215266	2215222	2216902	2216984	2216977	2101	645	51	full_match	AT1G07210	AT1G07210.1	1197	1192	0	-5	full_match	AT1G07210	AT1G07210.1	1204	1192	7	-5
bookend.1521.2	1	-	1751	67.8	2219308	2219984	2219465	2216926	2217056	2216931	558	108	20.5	full_match	AT1G07220	AT1G07220.1	1767	1751	-9	7	exon_match	AT1G07220	AT1G07220.1	1942	1751	-184	7
bookend.1522.1	1	-	2038	183.5	2222822	2222987	2222913	2220207	2220422	2220207	1524.5	514.5	47	full_match	AT1G07230	AT1G07230.1	2062	1993	-69	-45	exon_match	AT1G07230	AT1G07230.1	2170	2038	-105	27
bookend.1523.2	1	+	1596	33.8	2223600	2223921	2223854	2225402	2225450	2225450	402	125	4	exon_match	AT1G07240	AT1G07240.1	1762	1596	164	-2	exon_match	AT1G07240	AT1G07240.1	1900	1596	230	-74
bookend.1523.1	1	+	730	43.1	2224720	2225130	2224720	2225402	2225450	2225450	311	97	5	exon_match	AT1G07240	AT1G07240.1	1762	730	1030	-2	exon_match	AT1G07240	AT1G07240.1	1900	730	1096	-74
bookend.1524.2	1	+	1736	124.5	2225712	2225990	2225862	2227491	2227633	2227598	1099	358	24	full_match	AT1G07250	AT1G07250.1	1667	1667	-37	32	exon_match	AT1G07250	AT1G07250.1	1850	1736	104	-10
bookend.1524.1	1	+	1590	8.2	2227656	2227772	2227771	2229360	2229361	2229361	28	9	1	exon_match	AT1G07260	AT1G07260.1	1726	1548	178	42	exon_match	AT1G07260	AT1G07260.1	1764	1586	178	4
bookend.1525.1	1	-	1894	6.4	2232953	2233055	2232958	2229441	2229636	2229441	32	8	2	exon_match	AT1G07270	AT1G07270.1	1518	1518	61	-315	full_match	AT1G07270	AT1G07270.1	1951	1892	-59	-2
bookend.1536.2	1	+	2000	136.2	2238002	2238094	2238086	2241084	2241305	2241127	1824	551	28.4	full_match	AT1G07280	AT1G07280.1	2090	2000	0	-90	exon_match	AT1G07280	AT1G07280.1	2414	2000	70	-344
bookend.1536.1	1	+	397	51	2240606	2240732	2240730	2241084	2241305	2241127	296.5	45	10.6	isoform	AT1G07280	AT1G07280.1	2090	389	2644	-90	fragment	AT1G07280	AT1G07280.4	2735	397	2621	-46
bookend.1543.4	1	-	869	13.5	2246335	2246525	2246525	2245656	2245729	2245656	6	1	4	exon_match	AT1G07300	AT1G07300.1	735	735	33	-101	exon_match	AT1G07300	AT1G07300.1	1082	768	-314	-101
bookend.1543.3	1	-	1447	289.3	2248911	2248986	2248933	2247452	2247593	2247486	2641	519	47	full_match	AT1G07310	AT1G07310.1	1453	1425	-28	-22	exon_match	AT1G07310	AT1G07310.1	1850	1447	-28	375
bookend.1543.2	1	+	1006	51.3	2249070	2249164	2249140	2250142	2250146	2250146	405.3	130	2	full_match	AT1G07320	AT1G07320.3	1031	1006	7	-18	full_match	AT1G07320	AT1G07320.3	1058	1006	7	-45
bookend.1543.1	1	+	1131	769.1	2249070	2249164	2249140	2250211	2250547	2250422	6078.6	1949.9	99	exon_match	AT1G07320	AT1G07320.1	1246	1131	8	-107	exon_match	AT1G07320	AT1G07320.1	1412	1131	174	-107
bookend.1544.1	1	+	2676	19.8	2250951	2251821	2251030	2253898	2253899	2253899	142	27	1	isoform	AT1G07330	AT1G07330.1	2058	2058	-100	314	exon_match	AT1G07330	AT1G07330.2	2924	2676	111	-137
bookend.1547.1	1	+	1757	160.5	2254644	2254806	2254800	2256860	2256900	2256900	2163	524	29	full_match	AT1G07340	AT1G07340.1	1686	1686	-21	50	full_match	AT1G07340	AT1G07340.1	1686	1686	-21	50
bookend.1548.1	1	-	1339	56.9	2260068	2260186	2260089	2257424	2257606	2257529	419.1	124.8	9.7	exon_match	AT1G07350	AT1G07350.1	1456	1339	-12	105	exon_match	AT1G07350	AT1G07350.1	1573	1339	-98	136
bookend.1548.2	1	-	1435	83.5	2260068	2260186	2260089	2257424	2257606	2257529	614.9	183.2	14.3	full_match	AT1G07350	AT1G07350.2	1464	1435	0	29	exon_match	AT1G07350	AT1G07350.2	1590	1435	-9	146
bookend.1549.1	1	-	1648	237	2262820	2262891	2262824	2260340	2260471	2260388	1542	442	77.3	full_match	AT1G07360	AT1G07360.1	1689	1648	-41	0	full_match	AT1G07360	AT1G07360.1	1819	1648	-99	72
bookend.1550.1	1	+	1012	102.6	2263023	2263160	2263136	2264531	2264556	2264535	236	65	41	full_match	AT1G07370	AT1G07370.1	1025	1009	-3	-16	full_match	AT1G07370	AT1G07370.1	1130	1012	100	-18
bookend.1551.3	1	-	1045	5.1	2266261	2266360	2266262	2264658	2264663	2264658	7	2	1.1	isoform	AT1G07380	AT1G07380.1	2340	794	-2044	-170	isoform	AT1G07380	AT1G07380.2	2773	964	-2859	25
bookend.1551.2	1	-	1108	7.5	2266389	2266463	2266406	2264658	2264663	2264658	17.6	5	1.7	isoform	AT1G07380	AT1G07380.1	2340	915	-1900	-170	isoform	AT1G07380	AT1G07380.2	2773	1085	-2715	25
bookend.1551.1	1	-	1706	8.2	2267215	2267514	2267293	2264658	2264663	2264658	9	2	1.8	fragment	AT1G07380	AT1G07380.1	2340	1536	-1013	-170	fragment	AT1G07380	AT1G07380.2	2773	1706	-1828	25
bookend.1553.1	1	+	3057	5.3	2270298	2270404	2270347	2274802	2274803	2274803	10	2	3	full_match	AT1G07390	AT1G07390.2	3082	3057	12	-13	exon_match	AT1G07390	AT1G07390.2	3304	3057	149	-98
bookend.1554.1	1	+	706	36.1	2274877	2275270	2275060	2275752	2275769	2275766	124	40	12	exon_match	AT1G07400	AT1G07400.1	816	698	118	8	exon_match	AT1G07400	AT1G07400.1	858	706	135	-17
bookend.1555.3	1	+	969	107.3	2275961	2276114	2276077	2277365	2277403	2277393	455	156	9	exon_match	AT1G07410	AT1G07410.1	755	730	25	239	exon_match	AT1G07410	AT1G07410.1	1148	969	48	-131
bookend.1555.1	1	+	1147	217.4	2277582	2277910	2277829	2280254	2280441	2280299	2218.3	612	45	full_match	AT1G07420	AT1G07420.1	1168	1145	23	2	exon_match	AT1G07420	AT1G07420.1	1625	1147	275	-203
bookend.1555.2	1	+	1181	9.6	2277582	2277910	2277829	2280254	2280441	2280299	97.7	27	2	isoform	AT1G07420	AT1G07420.1	1168	1145	23	2	isoform	AT1G07420	AT1G07420.1	1625	1147	275	-203
bookend.1557.1	1	-	1815	34	2282634	2282875	2282834	2280842	2280843	2280842	242	61	1	full_match	AT1G07430	AT1G07430.1	1817	1809	6	8	full_match	AT1G07430	AT1G07430.1	1906	1809	6	97
bookend.1562.2	1	-	982	529.4	2287642	2287786	2287722	2286277	2286340	2286311	4965	1856	31	full_match	AT1G07440	AT1G07440.1	1005	982	-8	15	exon_match	AT1G07440	AT1G07440.1	1178	982	-69	127
bookend.1562.1	1	+	441	8	2286262	2286654	2286538	2286940	2286979	2286979	30	7	2	antisense	AT1G07440	AT1G07440.2	1240	280	390	-751	antisense	AT1G07440	AT1G07440.1	1178	193	354	-812
bookend.1562.3	1	-	928	50.1	2289297	2289298	2289298	2287868	2287935	2287934	77.5	23	4.4	full_match	AT1G07450	AT1G07450.1	975	928	-38	9	full_match	AT1G07450	AT1G07450.1	975	928	-38	9
bookend.1562.4	1	-	1175	18.4	2289406	2289467	2289413	2287868	2287935	2287934	45	15	1.6	isoform	AT1G07450	AT1G07450.1	975	966	77	9	isoform	AT1G07450	AT1G07450.1	975	966	77	9
bookend.1564.2	1	+	1494	167.3	2291367	2291472	2291460	2294527	2294591	2294548	1709	290	35	full_match	AT1G07470	AT1G07470.1	1538	1494	4	-40	full_match	AT1G07470	AT1G07470.1	1508	1494	4	-10
bookend.1564.4	1	-	654	32.4	2295112	2295404	2295173	2294519	2294588	2294519	73	40	7	exon_match	AT1G07473	AT1G07473.1	924	608	-316	-46	exon_match	AT1G07473	AT1G07473.1	924	608	-316	-46
bookend.1564.1	1	+	630	19.9	2295726	2295924	2295923	2296552	2296553	2296553	64	29	1	exon_match	AT1G07476	AT1G07476.1	747	574	173	56	exon_match	AT1G07476	AT1G07476.1	945	574	371	56
bookend.1564.3	1	-	1516	130.8	2299456	2299592	2299466	2296471	2296529	2296474	1153	257	32	exon_match	AT1G07480	AT1G07480.1	1972	1516	-4	452	exon_match	AT1G07480	AT1G07480.1	2046	1516	-78	452
bookend.1567.1	1	-	631	74.6	2301879	2302131	2302010	2301379	2301382	2301379	461	136	2	full_match	AT1G07490	AT1G07490.1	642	631	-11	0	full_match	AT1G07490	AT1G07490.1	642	631	-11	0
bookend.1567.2	1	+	744	5.8	2301307	2301553	2301379	2302062	2302208	2302208	44.5	11	2	full_match	AT1G07485	AT1G07485.1	662	657	5	87	full_match	AT1G07485	AT1G07485.1	662	657	5	87
bookend.1574.1	1	+	2772	66.9	2305344	2305685	2305526	2309518	2309549	2309548	268	80	21	exon_match	AT1G07510	AT1G07510.1	2917	2768	149	4	exon_match	AT1G07510	AT1G07510.1	6715	2772	1092	-2851
bookend.1574.2	1	-	2571	16.4	2311415	2312224	2312204	2309563	2309565	2309563	94	12	2	isoform	AT1G07520	AT1G07520.1	2242	2172	399	0	full_match	AT1G07520	AT1G07520.2	2593	2563	8	30
bookend.1577.1	1	-	2768	78	2316324	2316536	2316450	2313573	2313588	2313581	455	161	16	full_match	AT1G07530	AT1G07530.1	2787	2768	-19	0	full_match	AT1G07530	AT1G07530.1	2826	2768	-57	1
bookend.1581.1	1	-	2491	20.2	2321525	2321769	2321656	2318037	2318179	2318037	126.9	34.5	2	isoform	AT1G07540	AT1G07540.1	1893	1893	608	-395	exon_match	AT1G07540	AT1G07540.1	2394	2386	-8	-105
[truncated: 29,346 more rows]

## Sheet: 3- Floral Bud TSS Usage
DATASET 3: Tissue-specific quantification of transcription start sites (TSSs) from TAIR10, Araport11, and Bookend Floral Bud. TSSs were merged into a unique set of nonoverlapping ranges that fall within a +-50nt window. Bed file generated by bookend gtf-ends. "class" column describes the source(s) of the TSS: A- Araport11, B- Bookend Floral Bud, T- TAIR10. RPM: Reads Per Million TSS-mapping reads.
[truncated: 52,547 more rows]

[truncated: 2 more sheets: 4- Bookend mESC, 5- mESC Classification]
